# Supplementary material for: [3-Bromo-2-(3-fluoro­benz­yloxy)phen­yl]boronic acid
Source: Acta Crystallogr Sect E Struct Rep Online. 2009 Aug 26;65(Pt 9):o2250. doi: 10.1107/S1600536809033376 (PMC2969934; doi:10.1107/S1600536809033376)
Supplement: Supplementary file 2 [file e-65-o2250-Isup2.hkl]

# 
# h,k,l, Fc-squared, Fo-squared, sigma(Fo-squared) and status flag 
# 
data_I
_shelx_title ' 592 in P2(1)/c' 
_shelx_refln_list_code          4 
_shelx_F_calc_maximum      215.17 
_exptl_crystal_F_000       648.00 
_reflns_d_resolution_high  0.8409 
 
loop_ 
 _symmetry_equiv_pos_as_xyz 
 'x, y, z' 
 '-x, y+1/2, -z+1/2' 
 '-x, -y, -z' 
 'x, -y-1/2, z-1/2' 
 
_cell_length_a    14.9131 
_cell_length_b     4.0214 
_cell_length_c    21.9447 
_cell_angle_alpha  90.000 
_cell_angle_beta  101.572 
_cell_angle_gamma  90.000 
 
_shelx_F_squared_multiplier     1.000 
 
loop_ 
 _refln_index_h 
 _refln_index_k 
 _refln_index_l 
 _refln_F_squared_calc 
 _refln_F_squared_meas 
 _refln_F_squared_sigma 
 _refln_observed_status 
   3   0   0     7442.67     7151.83     98.43 o 
   4   0   0     6473.76     6526.85     89.45 o 
   5   0   0    13683.49    13666.25    236.64 o 
   6   0   0     3830.44     4070.18     73.60 o 
   7   0   0     1061.90     1113.53     51.03 o 
   8   0   0      582.35      602.19     48.56 o 
   9   0   0      380.59      321.73     57.87 o 
  10   0   0      760.65      680.12    109.90 o 
  11   0   0     2824.37     2796.67    144.01 o 
  12   0   0     1944.37     2156.97    141.88 o 
  13   0   0     2368.42     2097.64    171.57 o 
  14   0   0     3350.29     3528.73    179.13 o 
  15   0   0      604.59      707.66    150.88 o 
  16   0   0     1086.50     1008.93    195.67 o 
  17   0   0      209.06      182.94    192.42 o 
   1   1   0        9.25       78.36     22.25 o 
   2   1   0      295.21      282.65     24.95 o 
   3   1   0      213.95      199.06     20.83 o 
   4   1   0     3083.77     2988.83     43.03 o 
   5   1   0     2499.68     2404.83     49.63 o 
   6   1   0     4584.58     4459.99     66.90 o 
   7   1   0     9371.02     9470.98     87.07 o 
   8   1   0     2639.27     2585.30     55.64 o 
   9   1   0     3182.65     3222.28     65.82 o 
  10   1   0     2484.35     2407.23     81.11 o 
  11   1   0      951.80      959.01     76.21 o 
  12   1   0      130.52      139.85     51.36 o 
  13   1   0      260.33      251.31     57.92 o 
  14   1   0      458.77      271.45     65.25 o 
  15   1   0       11.09       81.64     62.97 o 
  16   1   0       30.49      110.71     78.74 o 
   0   2   0      345.24      287.64     44.66 o 
   1   2   0     1549.43     1347.11     55.82 o 
   2   2   0       24.78       29.81     15.30 o 
   3   2   0      342.95      260.09     25.26 o 
   4   2   0      289.79      231.21     29.08 o 
   5   2   0      168.38      140.29     27.59 o 
   6   2   0        1.06       34.62     20.12 o 
   7   2   0        9.22       37.63     25.75 o 
   8   2   0      131.20      134.77     38.68 o 
   9   2   0       65.94      104.30     39.48 o 
  10   2   0       14.20       52.08     41.74 o 
  11   2   0     1128.31     1050.73     89.34 o 
  12   2   0       12.92       39.44     49.35 o 
  13   2   0        5.56       69.33     63.47 o 
  14   2   0       66.20      116.19     78.80 o 
  15   2   0       18.64       70.15     87.06 o 
   1   3   0      192.46      219.89     46.10 o 
   2   3   0       68.35       97.64     39.73 o 
   3   3   0      693.92      622.78     60.33 o 
   4   3   0       89.52       86.05     36.87 o 
   5   3   0     1229.89     1225.28     75.02 o 
   6   3   0      653.44      591.28     67.63 o 
   7   3   0       64.96       93.89     49.97 o 
   8   3   0     1070.55     1009.04    107.66 o 
   9   3   0      139.63      124.61     56.01 o 
  10   3   0      332.31      363.06     86.35 o 
  11   3   0      286.71      232.45     78.50 o 
  12   3   0       13.41       34.91     65.20 o 
  13   3   0      173.73      170.46     87.49 o 
   0   4   0     1104.06     1086.50    143.44 o 
   1   4   0     1724.58     1850.24    105.27 o 
   2   4   0     1183.34     1181.58     90.25 o 
   3   4   0     1250.39     1274.60    107.15 o 
   4   4   0     1024.76      949.84     92.68 o 
   5   4   0      492.69      531.54     85.49 o 
   6   4   0       38.10      116.59     65.37 o 
   7   4   0       32.31       63.05     64.94 o 
   8   4   0       15.09       45.99     67.94 o 
   9   4   0      266.94      284.81     94.97 o 
 -17   1   1       38.05       51.15     86.76 o 
 -16   1   1        1.04       85.47     81.65 o 
 -15   1   1       43.99       82.56     63.30 o 
 -14   1   1       99.85      156.73     67.88 o 
 -13   1   1      859.30      747.59     88.78 o 
 -12   1   1      202.87      209.76     48.69 o 
 -11   1   1     2192.98     2181.51     84.63 o 
 -10   1   1      603.04      520.09     56.52 o 
  -9   1   1     4208.90     4259.94     87.41 o 
  -8   1   1      644.91      623.29     42.65 o 
  -7   1   1      394.11      343.36     31.33 o 
  -6   1   1     7146.24     7124.89     79.96 o 
  -5   1   1     1686.09     1647.36     41.04 o 
  -4   1   1      312.47      302.42     24.61 o 
  -3   1   1      169.09      149.47     19.89 o 
  -2   1   1       12.53       35.07     16.70 o 
  -1   1   1     5943.65     6027.95     70.42 o 
   0   1   1    14854.56    15009.96    115.76 o 
   1   1   1    21192.04    21178.43    191.00 o 
   2   1   1       33.45       41.28     14.51 o 
   3   1   1     4349.38     4279.25     46.06 o 
   4   1   1     1842.20     1819.02     46.04 o 
   5   1   1    13671.70    13632.39    102.33 o 
   6   1   1     1197.55     1119.12     44.28 o 
   7   1   1      399.70      356.78     37.54 o 
   8   1   1      947.49      832.33     44.08 o 
   9   1   1     2109.33     2048.58     69.47 o 
  10   1   1      103.97      104.36     38.56 o 
  11   1   1      266.56      245.73     50.91 o 
  12   1   1      457.12      361.57     63.32 o 
  13   1   1      102.66      102.67     54.27 o 
  14   1   1      264.50      251.96     71.13 o 
  15   1   1      184.37      192.11     68.71 o 
  16   1   1       91.13      187.68     87.86 o 
 -15   2   1      454.06      376.53    105.19 o 
 -14   2   1      719.92      718.12    107.87 o 
 -13   2   1      214.54      318.35     89.98 o 
 -12   2   1     1099.45     1115.18    101.46 o 
 -11   2   1      328.51      293.98     58.85 o 
 -10   2   1      225.29      155.36     49.38 o 
  -9   2   1        4.28       46.76     37.58 o 
  -8   2   1      591.66      574.71     59.88 o 
  -7   2   1      949.68      949.32     64.20 o 
  -6   2   1     1281.20     1262.34     51.01 o 
  -5   2   1     4705.13     4751.06     69.70 o 
  -4   2   1     3707.57     3569.58     59.92 o 
  -3   2   1     4348.58     4362.30     60.09 o 
  -2   2   1     9002.02     9040.28     92.06 o 
  -1   2   1     4162.18     4038.92     59.24 o 
   0   2   1     6826.23     6776.59     74.55 o 
   1   2   1     3523.41     3495.06     52.75 o 
   2   2   1     2955.85     2912.92     50.89 o 
   3   2   1     1610.60     1425.81     52.69 o 
   4   2   1     1181.35     1188.95     42.74 o 
   5   2   1      494.97      435.16     33.00 o 
   6   2   1       48.41       56.86     24.81 o 
   7   2   1      633.57      612.82     45.77 o 
   8   2   1     1517.06     1535.15     63.93 o 
   9   2   1     1154.68     1084.11     67.85 o 
  10   2   1     2829.85     2840.89     98.76 o 
  11   2   1     2749.80     2822.12    102.67 o 
  12   2   1     2234.09     2180.10    101.25 o 
  13   2   1     1773.26     1669.01    120.62 o 
  14   2   1     1574.42     1625.85    170.23 o 
  15   2   1      725.67      634.35    131.09 o 
 -13   3   1       87.39      164.73     93.11 o 
 -12   3   1      122.99      175.44     83.07 o 
 -11   3   1      608.74      549.98     99.42 o 
 -10   3   1     3867.53     4041.80    154.54 o 
  -9   3   1     2759.31     2847.01    122.55 o 
  -8   3   1     1288.45     1482.99    106.42 o 
  -7   3   1     1858.18     1875.77     92.35 o 
  -6   3   1     2784.30     2735.43     93.08 o 
  -5   3   1     1535.31     1501.31     76.89 o 
  -4   3   1       42.85       77.35     36.63 o 
  -3   3   1       83.51       78.10     34.26 o 
  -2   3   1       74.99       76.63     33.10 o 
  -1   3   1      173.38      205.33     51.13 o 
   0   3   1      866.82      870.63     64.94 o 
   1   3   1      591.44      506.41     53.34 o 
   2   3   1     2782.04     2821.72     80.90 o 
   3   3   1     3406.59     3393.84     89.62 o 
   4   3   1     4133.41     4225.66     95.56 o 
   5   3   1     2839.10     2753.32     85.91 o 
   6   3   1     3144.04     3197.52    114.83 o 
   7   3   1     1654.59     1733.85    100.36 o 
   8   3   1     1677.71     1684.57    100.97 o 
   9   3   1      335.16      340.54     71.79 o 
  10   3   1       34.37       98.36     74.17 o 
  11   3   1       28.49       62.07     58.39 o 
  12   3   1       41.15      101.52     75.34 o 
  13   3   1       28.15      165.33     92.28 o 
  -9   4   1        2.82       41.80     71.47 o 
  -8   4   1      194.14      194.98     90.73 o 
  -7   4   1       81.84      141.23     74.93 o 
  -6   4   1      444.92      448.24     97.51 o 
  -5   4   1       17.97       63.56     52.87 o 
  -4   4   1       25.95       89.11     56.13 o 
  -3   4   1      363.54      273.09     68.87 o 
  -2   4   1     1073.75     1023.51     85.66 o 
  -1   4   1      638.75      541.24     75.97 o 
   0   4   1      177.60      113.69     50.45 o 
   1   4   1      384.76      384.30     68.25 o 
   2   4   1       63.12      110.34     48.49 o 
   3   4   1       45.49       93.74     52.46 o 
   4   4   1       37.77       79.22     56.78 o 
   5   4   1      140.05      115.83     64.22 o 
   6   4   1      138.60      164.45     73.52 o 
   7   4   1      158.74      177.71     83.76 o 
   8   4   1       13.12       43.63     68.47 o 
   9   4   1       53.20      163.80     83.44 o 
 -17   0   2      769.73      806.29    202.68 o 
 -16   0   2     1003.94     1058.45    167.65 o 
 -15   0   2     1432.04     1462.24    174.47 o 
 -14   0   2     1044.64      993.07    148.85 o 
 -13   0   2        5.30       93.22     82.86 o 
 -12   0   2       10.68       80.93     59.38 o 
 -11   0   2       91.37       94.87     51.55 o 
 -10   0   2        4.88       47.38     33.11 o 
  -9   0   2      989.99      932.36     77.75 o 
  -8   0   2     5172.33     5159.85    133.81 o 
  -7   0   2      103.32      100.07     42.29 o 
  -6   0   2    18069.74    18594.35    157.31 o 
  -5   0   2    15149.54    15172.40    155.67 o 
  -4   0   2    34617.05    34372.27    503.62 o 
  -3   0   2    14530.65    14293.22    278.09 o 
  -2   0   2    12394.00     3942.82   1900.29 o 
   2   0   2     4316.91     4229.49     63.91 o 
   3   0   2      730.89      693.91     40.87 o 
   4   0   2      321.30      313.35     32.88 o 
   5   0   2     9876.95     9928.89    108.72 o 
   6   0   2      963.50      825.17     52.35 o 
   7   0   2      680.29      653.50     53.47 o 
   8   0   2     4223.32     4021.91     84.46 o 
   9   0   2     4984.72     4673.43    117.26 o 
  10   0   2     9726.02     9632.81    233.47 o 
  11   0   2      944.32      968.93    131.48 o 
  12   0   2     6396.06     6316.04    185.84 o 
  13   0   2     1038.19     1049.37    160.52 o 
  14   0   2      647.94      660.12    146.49 o 
  15   0   2      725.42      646.51    170.76 o 
  16   0   2       37.10       60.07    128.44 o 
  17   0   2      555.57      359.39    147.39 o 
 -17   1   2        6.14      108.02     93.59 o 
 -16   1   2      575.96      423.41     96.17 o 
 -15   1   2      404.63      288.63     82.73 o 
 -14   1   2      223.06      156.46     79.96 o 
 -13   1   2     1147.72     1076.97     88.33 o 
 -12   1   2      810.41      785.08     67.25 o 
 -11   1   2     3360.85     3404.78     94.78 o 
 -10   1   2     2334.07     2338.18     76.97 o 
  -9   1   2     2197.74     2312.44     72.60 o 
  -8   1   2      522.30      483.50     40.93 o 
  -7   1   2       13.33       39.48     18.10 o 
  -6   1   2     3427.91     3437.79     50.31 o 
  -5   1   2      311.17      297.69     27.14 o 
  -4   1   2       45.26       78.07     17.83 o 
  -3   1   2       10.62       40.75     15.70 o 
  -2   1   2     4000.94     3973.82     53.82 o 
  -1   1   2     1560.88     1618.04     40.65 o 
   0   1   2       32.79       49.26     15.22 o 
   1   1   2    20058.04    20116.91    113.42 o 
   2   1   2    17904.38    17618.58    131.63 o 
   3   1   2    10180.54    10011.88     72.32 o 
   4   1   2     2557.00     2499.08     50.48 o 
   5   1   2     9061.67     8951.49     86.80 o 
   6   1   2     4860.37     4873.46     72.75 o 
   7   1   2     1969.82     1961.71     53.93 o 
   8   1   2      604.53      503.39     42.45 o 
   9   1   2       17.30       40.19     22.87 o 
  10   1   2      362.67      405.27     50.98 o 
  11   1   2       35.25       46.46     35.50 o 
  12   1   2      301.60      329.12     63.99 o 
  13   1   2      880.07      816.49     91.08 o 
  14   1   2      913.73      745.45     99.20 o 
  15   1   2      687.71      746.80    105.97 o 
  16   1   2      777.56      789.67    126.30 o 
 -15   2   2      138.79      148.88     90.24 o 
 -14   2   2        4.46       92.97     65.67 o 
 -13   2   2       47.48      104.02     76.69 o 
 -12   2   2       50.00      128.36     54.40 o 
 -11   2   2       72.85       63.45     43.81 o 
 -10   2   2      387.44      318.09     69.90 o 
  -9   2   2      842.91      791.60     69.05 o 
  -8   2   2        3.43       66.32     33.60 o 
  -7   2   2      827.43      854.89     58.54 o 
  -6   2   2      244.69      228.01     36.00 o 
  -5   2   2      459.62      444.33     40.34 o 
  -4   2   2      874.41      857.16     48.93 o 
  -3   2   2      474.05      413.33     36.35 o 
  -2   2   2      398.92      366.08     33.29 o 
  -1   2   2      125.53      145.81     30.13 o 
   0   2   2      694.21      711.07     34.04 o 
   1   2   2     3318.45     3302.71     47.87 o 
   2   2   2        2.20       25.85     16.74 o 
   3   2   2       82.14       83.85     22.92 o 
   4   2   2       24.36       42.59     17.21 o 
   5   2   2        2.27       74.78     21.53 o 
   6   2   2       87.09      109.26     26.38 o 
   7   2   2      722.87      739.90     50.95 o 
   8   2   2      819.15      855.46     61.59 o 
   9   2   2      534.13      498.93     55.37 o 
  10   2   2       61.25       64.73     37.97 o 
  11   2   2      232.64      214.01     55.20 o 
  12   2   2        6.52       65.77     46.99 o 
  13   2   2        7.29       49.47     44.82 o 
  14   2   2      124.24      144.78     87.70 o 
  15   2   2      138.51      108.72     76.09 o 
 -13   3   2       17.81       95.17     80.20 o 
 -12   3   2       14.84       85.69     65.26 o 
 -11   3   2      520.70      521.15    106.15 o 
 -10   3   2      147.83      174.46     70.93 o 
  -9   3   2      483.09      435.46     74.16 o 
  -8   3   2       44.66       97.39     47.13 o 
  -7   3   2      234.19      248.23     54.87 o 
  -6   3   2      284.29      230.25     55.54 o 
  -5   3   2       72.48       67.57     37.56 o 
  -4   3   2       59.76       77.90     38.30 o 
  -3   3   2      538.16      516.60     55.89 o 
  -2   3   2       27.29       51.61     30.47 o 
  -1   3   2      415.78      435.99     58.06 o 
   0   3   2      481.30      446.75     53.38 o 
   1   3   2      187.83      169.04     44.84 o 
   2   3   2      197.03      198.44     46.82 o 
   3   3   2      692.51      653.54     60.12 o 
   4   3   2     2009.84     1945.60     83.87 o 
   5   3   2      456.07      377.99     56.54 o 
   6   3   2      165.97      161.17     51.19 o 
   7   3   2      467.79      393.95     70.05 o 
   8   3   2       66.55       94.10     49.79 o 
   9   3   2      599.85      500.48     73.81 o 
  10   3   2      321.74      190.33     71.83 o 
  11   3   2      298.47      244.20     82.47 o 
  12   3   2      110.48      156.98     85.60 o 
  13   3   2       25.37       95.21     85.25 o 
  -9   4   2     1064.44     1011.51    147.43 o 
  -8   4   2      187.04      176.43     88.37 o 
  -7   4   2      488.27      497.23     93.85 o 
  -6   4   2      708.85      704.99    108.57 o 
  -5   4   2     3102.46     3214.44    139.22 o 
  -4   4   2     1509.47     1488.47    119.77 o 
  -3   4   2      218.11      271.97     65.81 o 
  -2   4   2      921.96      930.47     91.78 o 
  -1   4   2     1728.48     1657.90    102.82 o 
   0   4   2      567.81      576.53     75.45 o 
   1   4   2      216.47      175.84     58.93 o 
   2   4   2      419.26      388.11     69.90 o 
   3   4   2       14.18       69.64     55.71 o 
   4   4   2      318.10      292.12     81.62 o 
   5   4   2      113.69      138.16     70.06 o 
   6   4   2      486.80      496.91     92.89 o 
   7   4   2      515.48      561.93     91.82 o 
   8   4   2      985.71      848.21    118.92 o 
   9   4   2      800.52      825.99    115.51 o 
 -17   1   3       56.85      106.37    106.34 o 
 -16   1   3      172.73      185.00     97.32 o 
 -15   1   3     1019.82      959.94    128.72 o 
 -14   1   3     1179.12     1155.67    111.43 o 
 -13   1   3      484.29      432.23     66.17 o 
 -12   1   3      354.58      307.78     48.68 o 
 -11   1   3     1389.24     1331.16     76.32 o 
 -10   1   3      175.35      164.98     43.90 o 
  -9   1   3      736.52      732.30     53.08 o 
  -8   1   3      267.78      276.84     42.33 o 
  -7   1   3      541.22      552.57     42.86 o 
  -6   1   3       13.91       30.95     19.25 o 
  -5   1   3      565.12      605.25     39.70 o 
  -4   1   3     1527.90     1512.90     45.97 o 
  -3   1   3     2397.03     2393.22     47.10 o 
  -2   1   3      873.07      881.22     33.37 o 
  -1   1   3    14821.65    14856.06    108.74 o 
   0   1   3     3056.67     3037.27     48.26 o 
   1   1   3    13298.69    13203.21    123.93 o 
   2   1   3       46.57       83.95     21.99 o 
   3   1   3      539.26      542.20     30.87 o 
   4   1   3     6616.40     6627.78     70.56 o 
   5   1   3      172.96      141.68     31.02 o 
   6   1   3       88.18      102.29     26.01 o 
   7   1   3     1162.89     1162.18     47.51 o 
   8   1   3      185.59      207.18     35.99 o 
   9   1   3      782.87      737.91     53.47 o 
  10   1   3     1020.76      917.65     63.36 o 
  11   1   3      636.54      676.14     79.42 o 
  12   1   3       69.02       87.39     54.76 o 
  13   1   3     1436.73     1421.98    111.80 o 
  14   1   3      467.46      520.39     94.85 o 
  15   1   3      907.12      824.15    105.71 o 
  16   1   3      182.28      195.65     92.10 o 
 -16   2   3      208.59      167.56    122.91 o 
 -15   2   3       30.63       81.13     93.75 o 
 -14   2   3       18.61       89.17     76.75 o 
 -13   2   3       53.30       53.60     61.07 o 
 -12   2   3       14.55       87.95     50.84 o 
 -11   2   3       91.84      135.23     54.74 o 
 -10   2   3      866.58      937.56     75.99 o 
  -9   2   3     2907.17     2928.09     85.58 o 
  -8   2   3     2442.74     2463.62     84.33 o 
  -7   2   3     1903.63     1972.57     78.16 o 
  -6   2   3     6129.29     6261.84     94.56 o 
  -5   2   3     5272.88     5355.64     79.24 o 
  -4   2   3     7334.07     7371.48     86.79 o 
  -3   2   3     1140.08     1125.06     45.57 o 
  -2   2   3     1559.52     1486.53     48.94 o 
  -1   2   3     4852.08     4816.18     67.02 o 
   0   2   3     1749.97     1747.00     46.94 o 
   1   2   3      400.37      392.03     31.80 o 
   2   2   3      257.17      260.52     29.39 o 
   3   2   3      502.78      455.87     35.15 o 
   4   2   3     3115.98     3212.60     52.79 o 
   5   2   3     4201.49     4195.36     68.10 o 
   6   2   3     3425.19     3523.87     69.05 o 
   7   2   3     5688.61     5857.14     86.95 o 
   8   2   3     5526.66     5598.45     93.33 o 
   9   2   3     4806.31     4836.19    106.59 o 
  10   2   3     2334.89     2459.04     85.87 o 
  11   2   3      306.84      345.07     61.77 o 
  12   2   3     1621.62     1640.26    111.26 o 
  13   2   3      646.08      672.36    100.76 o 
  14   2   3      211.27      255.23     82.48 o 
  15   2   3        0.70       39.63     73.37 o 
 -13   3   3      748.50      682.23    131.09 o 
 -12   3   3      651.25      680.65    121.81 o 
 -11   3   3     2259.14     2131.63    154.30 o 
 -10   3   3     1850.42     1882.20    127.40 o 
  -9   3   3       11.00       95.20     48.44 o 
  -8   3   3       44.69       83.15     43.68 o 
  -7   3   3       21.71       95.61     42.83 o 
  -6   3   3       20.42       41.44     39.43 o 
  -5   3   3      189.11      178.91     52.56 o 
  -4   3   3     2743.10     2824.13     84.30 o 
  -3   3   3      490.32      436.41     51.67 o 
  -2   3   3     1204.39     1165.35     61.98 o 
  -1   3   3     2127.74     2050.53     78.07 o 
   0   3   3     3434.72     3483.72     93.16 o 
   1   3   3     3299.09     3282.43     91.11 o 
   2   3   3     3993.15     3944.72     92.09 o 
   3   3   3     2549.54     2529.20     79.67 o 
   4   3   3      973.07      987.86     76.59 o 
   5   3   3      741.35      771.42     74.39 o 
   6   3   3      764.12      833.29     79.81 o 
   7   3   3      271.59      248.72     63.52 o 
   8   3   3       13.82       55.99     45.97 o 
   9   3   3      157.05      124.59     57.92 o 
  10   3   3        5.97       72.93     55.68 o 
  11   3   3      160.10       86.60     69.23 o 
  12   3   3      516.43      498.11     99.49 o 
  -9   4   3        2.82      104.82    103.72 o 
  -8   4   3      329.06      251.03     83.63 o 
  -7   4   3      335.46      302.35     94.71 o 
  -6   4   3      109.91      149.43     76.64 o 
  -5   4   3      392.60      357.97     79.27 o 
  -4   4   3      468.87      386.74     76.55 o 
  -3   4   3     1018.53     1032.95    101.40 o 
  -2   4   3       14.96       66.89     50.35 o 
  -1   4   3        1.49       53.65     44.20 o 
   0   4   3      101.42      109.55     55.10 o 
   1   4   3        3.75       52.52     49.72 o 
   2   4   3        3.71       54.35     55.97 o 
   3   4   3       99.13      103.94     56.89 o 
   4   4   3       76.44       84.67     64.58 o 
   5   4   3      160.44      120.27     84.48 o 
   6   4   3      299.86      277.95     84.42 o 
   7   4   3      425.29      432.95     96.92 o 
   8   4   3      505.52      443.38     92.12 o 
 -17   0   4      110.56      139.24    115.91 o 
 -16   0   4      182.57      164.03    113.76 o 
 -15   0   4      160.84      104.94     92.84 o 
 -14   0   4     1381.37     1374.15    189.17 o 
 -13   0   4      237.66      349.06    118.06 o 
 -12   0   4      550.67      570.68    128.22 o 
 -11   0   4     1282.49     1312.83    112.09 o 
 -10   0   4     5638.79     5701.78    136.33 o 
  -9   0   4     2700.66     2633.70    104.74 o 
  -8   0   4    13263.75    13929.67    165.41 o 
  -7   0   4     5429.57     5728.82    115.76 o 
  -6   0   4     1439.37     1386.72     69.36 o 
  -5   0   4     8225.53     8557.33    149.62 o 
  -4   0   4     1722.06     1726.15     60.21 o 
  -3   0   4      434.05      463.59     45.17 o 
  -2   0   4     2857.78     2657.54     79.82 o 
  -1   0   4     9270.54     8686.97    184.92 o 
   0   0   4      109.40       99.95     24.35 o 
   1   0   4      106.89      114.82     39.48 o 
   2   0   4     5419.36     5257.67     76.24 o 
   3   0   4      151.57      143.84     32.64 o 
   4   0   4    18774.65    19048.99    172.03 o 
   5   0   4     5243.67     5116.35     89.51 o 
   6   0   4     8587.14     8582.89    113.19 o 
   7   0   4     5801.68     5838.23    109.11 o 
   8   0   4     7032.69     7053.82    124.63 o 
   9   0   4     7236.97     7416.92    173.51 o 
  10   0   4     2686.04     2461.10    160.99 o 
  11   0   4      108.24       38.51     75.85 o 
  12   0   4     1743.17     1536.09    204.24 o 
  13   0   4     1048.79     1014.18    157.59 o 
  14   0   4      167.41      141.26    105.38 o 
  15   0   4      442.71      334.95    137.24 o 
  16   0   4      235.27      380.84    221.64 o 
 -17   1   4      233.79      221.38    121.67 o 
 -16   1   4      254.45      213.77     88.32 o 
 -15   1   4      943.61      942.69    118.47 o 
 -14   1   4      494.58      480.37    100.77 o 
 -13   1   4      558.23      622.43     74.61 o 
 -12   1   4     1009.10     1014.25     81.29 o 
 -11   1   4       75.28      104.47     46.79 o 
 -10   1   4      432.80      328.71     49.48 o 
  -9   1   4       70.97       90.41     33.99 o 
  -8   1   4       53.99       77.74     31.42 o 
  -7   1   4      152.61      148.18     31.61 o 
  -6   1   4     2643.76     2627.51     54.87 o 
  -5   1   4      297.56      269.52     28.62 o 
  -4   1   4     2957.48     3032.31     56.41 o 
  -3   1   4     5963.91     5938.17     67.31 o 
  -2   1   4     6945.35     6907.98     52.87 o 
  -1   1   4    46296.69    46066.48    383.82 o 
   0   1   4     1304.29     1302.27     40.09 o 
   1   1   4     1693.07     1660.59     36.42 o 
   2   1   4    10776.28    10658.61     76.96 o 
   3   1   4     4285.48     4377.97     57.04 o 
   4   1   4     2465.44     2383.35     52.99 o 
   5   1   4      323.97      342.34     33.19 o 
   6   1   4       70.85       83.53     24.03 o 
   7   1   4       38.29       75.46     25.52 o 
   8   1   4      232.03      203.52     34.50 o 
   9   1   4     1507.03     1469.81     65.01 o 
  10   1   4     4008.77     3950.88     95.10 o 
  11   1   4      472.12      429.73     66.01 o 
  12   1   4     1132.31     1174.70    101.25 o 
  13   1   4     2683.59     2679.61    124.67 o 
  14   1   4      727.14      784.27     97.42 o 
  15   1   4      811.02      819.49    110.82 o 
  16   1   4      129.26      142.68     85.91 o 
 -16   2   4       19.12       27.48     42.53 o 
 -15   2   4      113.22      190.95     99.69 o 
 -14   2   4      183.71      222.58     93.25 o 
 -13   2   4       29.64       70.59     58.34 o 
 -12   2   4        2.21       72.89     52.59 o 
 -11   2   4      217.50      153.67     55.85 o 
 -10   2   4      712.27      741.91     91.55 o 
  -9   2   4      275.86      264.31     59.09 o 
  -8   2   4      531.78      491.68     59.01 o 
  -7   2   4       13.66       34.20     29.70 o 
  -6   2   4        6.76       57.53     27.20 o 
  -5   2   4     1091.23     1064.42     48.83 o 
  -4   2   4      683.31      712.95     48.07 o 
  -3   2   4        0.73       30.06     19.31 o 
  -2   2   4      193.70      194.12     35.97 o 
  -1   2   4      881.95      890.79     43.41 o 
   0   2   4      546.25      514.63     32.72 o 
   1   2   4        1.70       40.38     16.65 o 
   2   2   4      365.99      347.94     32.58 o 
   3   2   4     7586.99     7852.64     75.25 o 
   4   2   4       20.66       38.35     19.18 o 
   5   2   4       12.84       35.55     20.53 o 
   6   2   4     1199.25     1245.59     61.09 o 
   7   2   4      139.69      130.81     33.35 o 
   8   2   4      547.97      521.60     54.78 o 
   9   2   4       43.57       69.44     38.01 o 
  10   2   4      173.70      131.91     45.03 o 
  11   2   4      638.98      619.30     70.63 o 
  12   2   4       58.39      109.75     59.45 o 
  13   2   4      273.35      198.86     69.72 o 
  14   2   4        2.82       84.71     88.35 o 
  15   2   4        8.07       88.24     85.58 o 
 -13   3   4      186.17      192.99    102.70 o 
 -12   3   4        1.93       91.08     86.25 o 
 -11   3   4      620.44      589.80    125.06 o 
 -10   3   4      739.32      725.75    105.35 o 
  -9   3   4      542.94      488.83     86.14 o 
  -8   3   4       78.07      104.93     54.67 o 
  -7   3   4        6.06       54.73     35.97 o 
  -6   3   4      116.62      130.79     46.55 o 
  -5   3   4      225.36      279.55     58.22 o 
  -4   3   4      942.69      977.04     68.55 o 
  -3   3   4      227.78      200.18     45.60 o 
  -2   3   4       19.33       58.42     33.31 o 
  -1   3   4      786.66      678.95     57.52 o 
   0   3   4     1382.44     1343.63     68.34 o 
   1   3   4     1317.07     1246.73     72.25 o 
   2   3   4      188.36      134.75     40.02 o 
   3   3   4      690.56      641.79     67.19 o 
   4   3   4      232.66      289.89     65.00 o 
   5   3   4       17.51       89.81     41.98 o 
   6   3   4        5.86       56.27     40.52 o 
   7   3   4       60.54       81.99     43.23 o 
   8   3   4       68.38      120.38     54.72 o 
   9   3   4      544.66      483.09     86.97 o 
  10   3   4       10.09       73.28     56.45 o 
  11   3   4        3.85       71.13     71.64 o 
  12   3   4      165.93      125.32     77.75 o 
  -9   4   4      791.46      787.66    142.30 o 
  -8   4   4      371.17      340.18    113.79 o 
  -7   4   4      641.01      691.71    105.87 o 
  -6   4   4      739.66      757.76    115.62 o 
  -5   4   4      603.30      520.55     99.32 o 
  -4   4   4      265.52      316.50     77.99 o 
  -3   4   4      152.35      140.03     55.74 o 
  -2   4   4      215.28      207.79     63.47 o 
  -1   4   4        0.16       59.28     48.74 o 
   0   4   4       78.84      112.37     55.16 o 
   1   4   4      176.00      191.05     58.74 o 
   2   4   4      587.88      558.64     90.23 o 
   3   4   4      489.48      447.27     99.23 o 
   4   4   4     1093.38     1081.98    122.32 o 
   5   4   4     1327.45     1419.13    142.17 o 
   6   4   4      454.98      446.22    119.72 o 
   7   4   4     1680.08     1876.52    167.59 o 
   8   4   4      829.53      853.22    146.88 o 
 -17   1   5      216.41      165.85    101.63 o 
 -16   1   5      108.40       90.92     78.67 o 
 -15   1   5      958.70      919.58    125.11 o 
 -14   1   5        3.78       60.93     55.86 o 
 -13   1   5       11.36       46.45     45.47 o 
 -12   1   5       53.18       77.57     49.13 o 
 -11   1   5        0.81       63.16     38.92 o 
 -10   1   5      132.44       84.08     37.81 o 
  -9   1   5      270.39      240.85     50.28 o 
  -8   1   5       20.85       72.93     27.54 o 
  -7   1   5     2504.90     2544.85     58.79 o 
  -6   1   5      485.77      488.65     38.39 o 
  -5   1   5     1725.03     1720.24     49.95 o 
  -4   1   5     3716.38     3639.29     62.48 o 
  -3   1   5     6491.93     6527.25     59.51 o 
  -2   1   5     6743.60     6730.22     65.39 o 
  -1   1   5      310.43      261.20     28.46 o 
   0   1   5      754.90      745.60     37.52 o 
   1   1   5     6026.73     6191.70     66.84 o 
   2   1   5       10.36       38.91     17.54 o 
   3   1   5     3807.73     3864.86     57.60 o 
   4   1   5     1096.44     1124.01     37.82 o 
   5   1   5      997.89     1018.10     47.07 o 
   6   1   5        5.15       40.16     20.18 o 
   7   1   5      515.57      491.71     46.98 o 
   8   1   5       57.60       70.10     30.57 o 
   9   1   5     2781.64     2768.88     85.04 o 
  10   1   5     4138.15     4280.68     98.00 o 
  11   1   5     1961.65     1779.43    114.02 o 
  12   1   5      184.79      173.45     60.20 o 
  13   1   5     1354.67     1311.32    111.09 o 
  14   1   5      771.70      767.37    110.15 o 
  15   1   5      220.60      274.31     81.59 o 
 -16   2   5       30.05      134.24    139.57 o 
 -15   2   5      180.84      211.04    110.69 o 
 -14   2   5      196.83      253.15    103.42 o 
 -13   2   5      378.60      475.11    102.19 o 
 -12   2   5     1324.42     1340.72    112.32 o 
 -11   2   5      986.84     1045.45    104.31 o 
 -10   2   5     5376.99     5513.02    134.69 o 
  -9   2   5     1527.63     1471.39     92.50 o 
  -8   2   5      798.18      759.91     64.78 o 
  -7   2   5     4274.96     4349.06     92.88 o 
  -6   2   5     1169.44     1199.03     64.27 o 
  -5   2   5     1144.77     1088.23     49.88 o 
  -4   2   5      237.55      200.72     29.43 o 
  -3   2   5       35.17       51.89     19.40 o 
  -2   2   5      501.72      534.59     41.77 o 
  -1   2   5     3656.15     3655.26     67.02 o 
   0   2   5     5321.79     5474.05     65.64 o 
   1   2   5     1574.59     1546.39     40.89 o 
   2   2   5     6459.67     6480.15     69.85 o 
   3   2   5     8597.76     8775.54     91.54 o 
   4   2   5    11240.87    11397.26     92.80 o 
   5   2   5     3598.49     3599.57     73.51 o 
   6   2   5     1873.27     1800.61     60.80 o 
   7   2   5     2186.36     2167.01     66.84 o 
   8   2   5     2791.98     2681.81     72.01 o 
   9   2   5      258.84      264.35     44.06 o 
  10   2   5       26.48       82.20     38.79 o 
  11   2   5      476.89      375.27     65.29 o 
  12   2   5        3.67       89.12     53.42 o 
  13   2   5      153.97      131.11     63.40 o 
  14   2   5      461.64      477.09    102.84 o 
 -13   3   5      196.52      225.26    105.26 o 
 -12   3   5       34.27       81.67     74.40 o 
 -11   3   5       18.53      111.09     72.54 o 
 -10   3   5        1.98       62.57     52.40 o 
  -9   3   5       29.15       48.79     51.66 o 
  -8   3   5     1259.07     1377.00     96.30 o 
  -7   3   5      509.82      457.06     68.62 o 
  -6   3   5      660.74      617.13     77.82 o 
  -5   3   5     1043.17     1015.51     80.34 o 
  -4   3   5     2114.35     2055.84     91.00 o 
  -3   3   5     3161.10     3130.13     89.87 o 
  -2   3   5     1369.73     1426.60     68.44 o 
  -1   3   5     1511.33     1413.43     68.75 o 
   0   3   5     2896.47     2853.90     86.36 o 
   1   3   5      897.65      957.64     70.60 o 
   2   3   5     1532.00     1434.80     76.82 o 
   3   3   5      120.86      100.56     45.00 o 
   4   3   5      123.70      132.88     49.54 o 
   5   3   5        3.43       52.62     41.38 o 
   6   3   5      471.30      542.18     78.59 o 
   7   3   5      340.15      303.53     68.86 o 
   8   3   5     1186.00     1156.12    113.62 o 
   9   3   5     1027.86      997.98    106.11 o 
  10   3   5     1562.44     1584.23    134.24 o 
  11   3   5     1299.86     1258.59    126.51 o 
  12   3   5     1068.46     1132.03    149.93 o 
  -9   4   5      380.63      414.68    114.31 o 
  -8   4   5      607.75      537.55    103.18 o 
  -7   4   5       48.80      121.40     70.84 o 
  -6   4   5       59.44      113.01     70.90 o 
  -5   4   5       49.17       46.98     51.67 o 
  -4   4   5       87.92       85.68     55.43 o 
  -3   4   5       94.22      144.49     60.11 o 
  -2   4   5      362.39      397.07     83.62 o 
  -1   4   5      289.52      203.78     63.64 o 
   0   4   5        3.42       52.87     53.92 o 
   1   4   5      228.80      194.00     72.89 o 
   2   4   5      521.46      426.62     94.81 o 
   3   4   5      644.77      571.14     91.11 o 
   4   4   5      234.87      214.34    100.04 o 
   5   4   5      173.91      189.06     79.38 o 
   6   4   5      206.90      231.64     84.47 o 
   7   4   5      418.81      387.02     90.87 o 
   8   4   5       45.39      120.65     92.41 o 
 -17   0   6      316.31      235.01    134.41 o 
 -16   0   6       94.00       93.22     89.18 o 
 -15   0   6      556.49      528.24    118.45 o 
 -14   0   6     2169.72     2198.02    169.71 o 
 -13   0   6      479.07      590.82    127.84 o 
 -12   0   6     2747.03     2834.90    132.85 o 
 -11   0   6      819.68      857.88    113.36 o 
 -10   0   6     2578.40     2777.80    121.18 o 
  -9   0   6      531.79      448.39     58.29 o 
  -8   0   6     1005.01     1112.35     69.32 o 
  -7   0   6     3530.94     3695.54     93.59 o 
  -6   0   6      118.96      162.47     45.25 o 
  -5   0   6       17.11       40.24     26.82 o 
  -4   0   6      159.54      134.11     34.09 o 
  -3   0   6     1165.17     1136.36     52.87 o 
  -2   0   6     1506.74     1404.74     58.83 o 
  -1   0   6     3502.36     3420.98     70.01 o 
   0   0   6    18250.26    17953.56    197.67 o 
   1   0   6     7777.18     7756.31    129.13 o 
   2   0   6     5510.44     5473.95    120.30 o 
   3   0   6     3803.60     3695.60     77.77 o 
   4   0   6    26950.65    27406.80    159.38 o 
   5   0   6     5604.21     5681.85     99.96 o 
   6   0   6     1947.15     1957.87     74.58 o 
   7   0   6     1765.85     1787.86     78.64 o 
   8   0   6     3896.34     3961.60    146.25 o 
   9   0   6     1687.59     1514.96    137.67 o 
  10   0   6      390.40      290.40     73.91 o 
  11   0   6     3777.44     3469.69    196.50 o 
  12   0   6      863.80      661.25    178.36 o 
  13   0   6      139.14      148.06     93.92 o 
  14   0   6     2801.45     2724.91    229.01 o 
  15   0   6     2126.90     2602.91    246.22 o 
  16   0   6     1404.09     1477.23    251.21 o 
 -17   1   6       52.68      147.06    112.16 o 
 -16   1   6      554.19      579.18    106.90 o 
 -15   1   6      246.07      194.61     75.73 o 
 -14   1   6       13.20       68.05     60.02 o 
 -13   1   6       17.61       84.93     50.09 o 
 -12   1   6        1.59       53.10     38.72 o 
 -11   1   6      282.48      284.63     59.14 o 
 -10   1   6     1112.68     1113.36     73.34 o 
  -9   1   6     1338.12     1307.03     69.58 o 
  -8   1   6      158.23      143.63     35.94 o 
  -7   1   6     6435.92     6549.84     94.54 o 
  -6   1   6     4913.15     4994.24     90.61 o 
  -5   1   6     6501.11     6673.61     89.95 o 
  -4   1   6     2866.26     2816.34     59.46 o 
  -3   1   6     3249.85     3129.56     60.75 o 
  -2   1   6     5765.14     5564.45     67.37 o 
  -1   1   6      451.11      395.71     35.51 o 
   0   1   6      431.35      399.66     34.63 o 
   1   1   6        4.53       34.18     18.45 o 
   2   1   6     1351.69     1387.31     45.40 o 
   3   1   6       77.88       91.38     24.82 o 
   4   1   6     5177.53     5365.98     68.60 o 
   5   1   6     1942.77     1946.26     59.00 o 
   6   1   6     1440.02     1432.54     54.32 o 
   7   1   6     1854.37     1852.03     65.79 o 
   8   1   6     3796.44     3819.82     83.94 o 
   9   1   6     3585.05     3586.43     85.45 o 
  10   1   6      735.00      745.80     74.54 o 
  11   1   6     2158.28     2112.26     96.64 o 
  12   1   6      465.88      429.29     84.39 o 
  13   1   6      910.04      923.10    105.05 o 
  14   1   6      997.36     1125.40    125.99 o 
  15   1   6       47.27      146.98     87.23 o 
 -16   2   6       42.09      124.10    116.65 o 
 -15   2   6       76.67      124.96    131.16 o 
 -14   2   6       94.56      104.00     73.06 o 
 -13   2   6      547.83      543.00    100.35 o 
 -12   2   6      206.72      190.00     60.38 o 
 -11   2   6      155.58      115.31     58.27 o 
 -10   2   6      128.81      132.47     60.58 o 
  -9   2   6      115.34       99.91     44.77 o 
  -8   2   6      330.06      314.86     52.05 o 
  -7   2   6       72.31       79.50     37.34 o 
  -6   2   6      109.47      103.28     34.06 o 
  -5   2   6       60.18       46.62     23.97 o 
  -4   2   6      849.36      870.50     49.21 o 
  -3   2   6      735.44      718.38     44.03 o 
  -2   2   6     1675.02     1699.25     56.72 o 
  -1   2   6        2.02       34.06     15.86 o 
   0   2   6     5492.35     5599.25     61.58 o 
   1   2   6     1196.31     1187.20     40.30 o 
   2   2   6       13.25       35.75     21.07 o 
   3   2   6        8.66       40.30     17.77 o 
   4   2   6      608.18      558.42     46.60 o 
   5   2   6      955.93      952.08     56.29 o 
   6   2   6      101.70       67.14     28.90 o 
   7   2   6       68.16       62.33     28.62 o 
   8   2   6      161.98      115.22     34.99 o 
   9   2   6      585.07      503.48     51.19 o 
  10   2   6      188.61      203.35     48.65 o 
  11   2   6       93.42       90.25     47.33 o 
  12   2   6       19.52       98.93     53.82 o 
  13   2   6      370.29      362.91     89.86 o 
  14   2   6        2.59       50.82     67.16 o 
 -13   3   6      159.89      127.66     91.30 o 
 -12   3   6        3.37       77.55     78.20 o 
 -11   3   6      406.71      324.25     90.92 o 
 -10   3   6      163.28      212.32     76.98 o 
  -9   3   6      177.76       90.83     52.81 o 
  -8   3   6       26.69       72.53     51.42 o 
  -7   3   6      170.52      171.21     55.29 o 
  -6   3   6      838.65      741.37     76.06 o 
  -5   3   6      379.61      342.96     60.54 o 
  -4   3   6       29.45       59.14     41.27 o 
  -3   3   6       95.68       96.20     38.17 o 
  -2   3   6     1494.28     1389.69     75.17 o 
  -1   3   6     1815.56     1836.22     87.15 o 
   0   3   6       61.03       57.92     39.94 o 
   1   3   6       21.97       54.08     35.42 o 
   2   3   6       10.70       38.83     35.73 o 
   3   3   6      218.20      231.32     60.56 o 
   4   3   6       78.65       85.58     48.18 o 
   5   3   6      541.62      550.07     75.81 o 
   6   3   6      110.42      125.68     50.22 o 
   7   3   6       21.32       84.27     43.78 o 
   8   3   6      364.99      353.24     81.29 o 
   9   3   6      395.05      448.51     84.37 o 
  10   3   6       76.45      134.62     70.38 o 
  11   3   6      433.84      323.98     89.31 o 
  12   3   6      391.85      377.54    106.71 o 
  -9   4   6      774.49      734.60    127.75 o 
  -8   4   6       88.25      203.57     97.12 o 
  -7   4   6       21.77       95.36     65.80 o 
  -6   4   6      106.91      103.55     66.06 o 
  -5   4   6        0.70       75.19     59.05 o 
  -4   4   6       30.98       57.29     50.12 o 
  -3   4   6      204.13      192.48     64.25 o 
  -2   4   6      192.56      210.04     65.77 o 
  -1   4   6      303.49      350.84     69.07 o 
   0   4   6     1353.65     1283.22    123.64 o 
   1   4   6     1179.01     1232.11    125.82 o 
   2   4   6      830.48     1006.53    122.50 o 
   3   4   6     2068.51     2092.34    137.13 o 
   4   4   6     1140.16     1094.79    120.67 o 
   5   4   6     1036.03     1207.43    152.42 o 
   6   4   6      406.67      358.96     97.69 o 
   7   4   6      150.86      193.55     95.51 o 
 -17   1   7        5.24      104.85     85.35 o 
 -16   1   7       65.05      139.10     84.79 o 
 -15   1   7       19.02       71.48     61.53 o 
 -14   1   7       50.18       75.16     50.38 o 
 -13   1   7       27.71       60.28     48.34 o 
 -12   1   7        4.42       75.67     50.75 o 
 -11   1   7       11.03       79.28     42.48 o 
 -10   1   7      747.37      763.92     63.23 o 
  -9   1   7     1510.07     1424.92     73.93 o 
  -8   1   7      408.45      364.59     52.39 o 
  -7   1   7     3907.39     3886.00     80.77 o 
  -6   1   7     1110.51     1096.37     55.45 o 
  -5   1   7     3171.01     3179.91     66.87 o 
  -4   1   7       60.47       63.80     24.05 o 
  -3   1   7     2063.73     2002.79     52.29 o 
  -2   1   7     1441.31     1379.98     44.10 o 
  -1   1   7       79.85       69.51     24.07 o 
   0   1   7       41.73       64.12     22.06 o 
   1   1   7       86.21       97.15     23.47 o 
   2   1   7      654.11      690.62     38.81 o 
   3   1   7     1452.46     1516.90     48.03 o 
   4   1   7     1126.06     1115.30     44.59 o 
   5   1   7     3226.47     3219.88     71.22 o 
   6   1   7     3353.14     3353.86     72.85 o 
   7   1   7     1541.92     1444.76     59.65 o 
   8   1   7     3580.34     3458.23     80.53 o 
   9   1   7     3446.75     3348.00     91.18 o 
  10   1   7      215.32      192.01     46.13 o 
  11   1   7      483.06      581.87     79.21 o 
  12   1   7       14.56       55.73     50.50 o 
  13   1   7      750.62      772.76    112.87 o 
  14   1   7       53.96      118.76     68.91 o 
  15   1   7      208.97      204.81     92.12 o 
 -16   2   7      506.05      688.16    176.31 o 
 -15   2   7      649.53      880.96    141.85 o 
 -14   2   7      686.59      794.59    122.26 o 
 -13   2   7      768.20      798.01    109.18 o 
 -12   2   7     2035.52     2089.69    134.57 o 
 -11   2   7      794.33      884.80    101.35 o 
 -10   2   7        8.20       72.04     49.49 o 
  -9   2   7      188.39      190.29     54.93 o 
  -8   2   7      956.04      922.30     73.73 o 
  -7   2   7       21.91       48.00     26.65 o 
  -6   2   7     1033.94     1029.27     62.20 o 
  -5   2   7     3294.65     3482.40     77.16 o 
  -4   2   7      188.30      155.47     32.72 o 
  -3   2   7      205.17      188.03     34.88 o 
  -2   2   7     9675.87     9901.69    122.68 o 
  -1   2   7     9027.45     9242.27    147.12 o 
   0   2   7     6499.31     6644.90     72.17 o 
   1   2   7      662.24      668.61     37.81 o 
   2   2   7     3336.98     3313.84     59.82 o 
   3   2   7     5323.05     5385.60     76.64 o 
   4   2   7      979.11      962.97     54.09 o 
   5   2   7      441.63      477.76     51.60 o 
   6   2   7      418.47      439.38     44.78 o 
   7   2   7      457.45      387.33     49.62 o 
   8   2   7        2.71       61.25     30.05 o 
   9   2   7      406.38      356.25     48.95 o 
  10   2   7      152.77      196.92     45.56 o 
  11   2   7      851.21      848.61     91.23 o 
  12   2   7     1331.89     1328.23    108.76 o 
  13   2   7     1233.05     1320.74    130.10 o 
  14   2   7     1466.23     1480.65    137.62 o 
 -13   3   7        1.90      118.44     95.93 o 
 -12   3   7      702.72      682.64    121.15 o 
 -11   3   7      220.39      290.76     80.82 o 
 -10   3   7       46.07       93.46     67.87 o 
  -9   3   7     1000.33     1070.01    113.36 o 
  -8   3   7     1105.28     1108.39    100.80 o 
  -7   3   7      670.94      774.69     87.05 o 
  -6   3   7     1723.06     1775.90     93.40 o 
  -5   3   7      940.74      936.68     82.32 o 
  -4   3   7     1808.82     1720.45    100.98 o 
  -3   3   7      350.09      382.19     64.27 o 
  -2   3   7     1122.29     1196.08     76.50 o 
  -1   3   7     2518.57     2409.61     95.31 o 
   0   3   7        0.78       47.76     37.10 o 
   1   3   7      662.32      567.47     76.67 o 
   2   3   7      287.44      346.43     64.95 o 
   3   3   7      112.08      130.04     53.36 o 
   4   3   7     2002.73     2111.82    119.14 o 
   5   3   7     3263.16     3353.82    114.93 o 
   6   3   7     2781.05     2910.83    107.33 o 
   7   3   7     1044.14     1158.20    101.97 o 
   8   3   7     1210.24     1151.41    112.60 o 
   9   3   7     2346.00     2459.86    125.74 o 
  10   3   7     1052.19     1218.91    131.33 o 
  11   3   7      356.39      448.65    117.07 o 
  -9   4   7      110.51      149.37    123.22 o 
  -8   4   7       82.86      121.70     97.07 o 
  -7   4   7        6.01       99.06     69.62 o 
  -6   4   7      168.09      158.74     73.05 o 
  -5   4   7       51.92      100.20     61.76 o 
  -4   4   7       12.96       94.11     58.86 o 
  -3   4   7      415.03      405.99     80.50 o 
  -2   4   7      597.74      526.72     91.90 o 
  -1   4   7      588.73      583.13    113.71 o 
   0   4   7       12.33       82.20     61.74 o 
   1   4   7       63.09      105.57     69.31 o 
   2   4   7      583.74      552.44    109.51 o 
   3   4   7      132.93      207.62     84.24 o 
   4   4   7       75.27      131.88     75.21 o 
   5   4   7       51.10      130.36     75.94 o 
   6   4   7       93.58      167.28     92.40 o 
   7   4   7       70.21       88.96     88.30 o 
 -17   0   8       37.14       65.95    112.35 o 
 -16   0   8      581.17      527.51    139.48 o 
 -15   0   8      174.53      219.97    111.11 o 
 -14   0   8      403.80      474.24    125.73 o 
 -13   0   8      424.37      405.98     96.23 o 
 -12   0   8        7.40       76.68     62.09 o 
 -11   0   8     1957.48     1898.57    119.99 o 
 -10   0   8      575.72      613.22     94.69 o 
  -9   0   8       77.21      113.20     56.13 o 
  -8   0   8       14.50       45.17     38.71 o 
  -7   0   8      645.49      552.25     52.22 o 
  -6   0   8      563.16      536.12     52.11 o 
  -5   0   8     5468.24     5534.77     89.07 o 
  -4   0   8    11449.88    11533.95    235.16 o 
  -3   0   8     2568.57     2461.10     66.70 o 
  -2   0   8    23654.25    23373.43    250.00 o 
  -1   0   8     2453.96     2336.85     73.26 o 
   0   0   8     7661.11     7636.96    121.08 o 
   1   0   8     2832.01     2696.34     83.05 o 
   2   0   8    10133.41    10863.09    161.58 o 
   3   0   8     6599.48     6761.28    105.54 o 
   4   0   8      682.07      702.22     57.02 o 
   5   0   8     1487.18     1436.17     66.07 o 
   6   0   8     1647.42     1640.44     71.00 o 
   7   0   8      195.81      228.29     62.30 o 
   8   0   8     1913.90     1868.98    115.39 o 
   9   0   8     8112.91     8002.08    194.29 o 
  10   0   8     1736.42     1630.68    141.60 o 
  11   0   8     2578.55     2878.22    195.67 o 
  12   0   8     2809.77     2966.49    281.30 o 
  13   0   8      584.89      505.34    145.14 o 
  14   0   8     2963.03     3337.56    232.65 o 
  15   0   8      381.28      376.37    160.17 o 
 -17   1   8       86.95      125.23     80.31 o 
 -16   1   8      107.39      134.61     77.99 o 
 -15   1   8       14.02      105.87     66.58 o 
 -14   1   8       24.89      125.12     63.33 o 
 -13   1   8       73.86      106.81     51.18 o 
 -12   1   8      780.56      740.96     95.07 o 
 -11   1   8     4168.07     4257.00    117.51 o 
 -10   1   8      570.98      549.15     64.68 o 
  -9   1   8     1491.03     1407.45     73.37 o 
  -8   1   8     1500.23     1596.81     73.76 o 
  -7   1   8      833.88      835.82     59.18 o 
  -6   1   8     3693.11     3751.58     74.38 o 
  -5   1   8      284.14      396.91     43.87 o 
  -4   1   8       98.76       86.53     28.72 o 
  -3   1   8     4020.03     4088.38     77.09 o 
  -2   1   8       64.26       80.90     23.19 o 
  -1   1   8       55.70       68.47     21.80 o 
   0   1   8     1453.14     1469.59     42.89 o 
   1   1   8     1289.04     1275.95     43.16 o 
   2   1   8     3009.74     3157.89     64.43 o 
   3   1   8     3616.48     3736.82     69.17 o 
   4   1   8     1013.62      977.46     47.15 o 
   5   1   8     5158.44     5269.74     85.09 o 
   6   1   8     2653.37     2721.49     68.94 o 
   7   1   8     2859.90     2846.93     71.77 o 
   8   1   8     1121.51     1136.25     61.24 o 
   9   1   8      530.86      488.58     51.99 o 
  10   1   8     2319.74     2302.66     92.18 o 
  11   1   8     1215.91     1263.60     97.63 o 
  12   1   8      204.91      186.70     68.29 o 
  13   1   8      191.58      168.81     74.90 o 
  14   1   8       94.72      165.24     78.57 o 
  15   1   8        5.57      115.54     79.64 o 
 -15   2   8       95.33      144.46     90.78 o 
 -14   2   8       23.61       97.18     77.19 o 
 -13   2   8      205.14      221.81     74.34 o 
 -12   2   8      210.49      173.27     71.35 o 
 -11   2   8      577.26      463.44     83.63 o 
 -10   2   8      645.48      645.37     88.42 o 
  -9   2   8      161.87      120.46     52.62 o 
  -8   2   8        0.33       42.12     38.51 o 
  -7   2   8      113.55       91.32     41.58 o 
  -6   2   8       38.09       76.04     37.99 o 
  -5   2   8        1.48       32.41     29.85 o 
  -4   2   8      613.56      612.65     52.17 o 
  -3   2   8      722.19      811.83     56.46 o 
  -2   2   8      488.73      411.60     48.98 o 
  -1   2   8      411.04      400.88     42.33 o 
   0   2   8      230.86      227.04     34.96 o 
   1   2   8     1538.25     1549.67     45.88 o 
   2   2   8     1192.93     1219.67     55.60 o 
   3   2   8      231.88      249.48     42.19 o 
   4   2   8      289.99      328.36     44.21 o 
   5   2   8       24.95       61.21     31.30 o 
   6   2   8       21.44       37.26     28.04 o 
   7   2   8      296.51      228.66     42.79 o 
   8   2   8      110.68      107.09     39.06 o 
   9   2   8      189.42      180.81     45.70 o 
  10   2   8      265.76      208.84     44.94 o 
  11   2   8       47.36       77.52     48.33 o 
  12   2   8      427.16      369.03     72.70 o 
  13   2   8       39.31      128.18     78.51 o 
 -13   3   8       21.34      114.94     87.67 o 
 -12   3   8       23.08       83.46     69.31 o 
 -11   3   8      355.04      288.59     91.79 o 
 -10   3   8       14.97       71.83     56.96 o 
  -9   3   8        7.70       88.44     61.83 o 
  -8   3   8      399.39      387.75     84.06 o 
  -7   3   8      398.50      343.55     69.02 o 
  -6   3   8      273.54      193.11     56.14 o 
  -5   3   8      104.22      133.09     53.27 o 
  -4   3   8        7.08       42.28     44.71 o 
  -3   3   8      945.87      884.49     85.48 o 
  -2   3   8       15.03       62.69     41.29 o 
  -1   3   8      341.36      281.16     55.62 o 
   0   3   8      309.46      260.36     67.57 o 
   1   3   8      628.21      661.58     80.70 o 
   2   3   8      497.70      417.42     78.94 o 
   3   3   8      753.56      783.20     98.05 o 
   4   3   8     1235.02     1125.26    104.18 o 
   5   3   8       46.27       97.63     58.32 o 
   6   3   8      298.90      347.91     77.70 o 
   7   3   8      211.76      212.00     62.23 o 
   8   3   8      379.50      391.39     88.72 o 
   9   3   8      523.51      441.95     99.92 o 
  10   3   8       29.33      112.83     83.49 o 
  11   3   8       20.88       99.32     82.99 o 
  -8   4   8       14.21      128.53     91.36 o 
  -7   4   8        4.30      115.04     93.31 o 
  -6   4   8      256.66      394.93    107.25 o 
  -5   4   8      469.97      479.22     87.48 o 
  -4   4   8      537.59      528.59     90.18 o 
  -3   4   8      643.75      664.52     98.76 o 
  -2   4   8      252.40      251.80     88.91 o 
  -1   4   8     3384.92     3451.38    154.58 o 
   0   4   8     2552.27     2586.82    165.25 o 
   1   4   8       82.61      161.42     79.50 o 
   2   4   8      233.52      227.21     83.36 o 
   3   4   8      626.89      627.17    115.82 o 
   4   4   8      302.46      259.40     84.84 o 
   5   4   8       12.31       60.91     66.18 o 
   6   4   8      270.18      202.80     96.07 o 
 -17   1   9       21.39      134.01     91.66 o 
 -16   1   9       69.35      116.64     83.37 o 
 -15   1   9       30.44      132.94     80.97 o 
 -14   1   9        4.05       83.31     51.21 o 
 -13   1   9      404.11      411.30     83.28 o 
 -12   1   9       18.54       81.95     54.64 o 
 -11   1   9     3176.78     3119.84    100.11 o 
 -10   1   9     1120.41     1085.59     78.99 o 
  -9   1   9       47.64       86.21     36.48 o 
  -8   1   9      361.31      436.27     61.96 o 
  -7   1   9      924.18      908.20     55.54 o 
  -6   1   9     2032.03     2099.74     57.06 o 
  -5   1   9      117.56      141.48     30.78 o 
  -4   1   9      872.84     1007.26     47.48 o 
  -3   1   9        4.38       54.99     25.12 o 
  -2   1   9        9.33       28.15     18.90 o 
  -1   1   9      886.39      872.51     45.15 o 
   0   1   9     1693.77     1650.27     43.85 o 
   1   1   9      850.66      754.60     36.86 o 
   2   1   9     2470.15     2482.73     60.20 o 
   3   1   9     8713.11     8806.16     95.06 o 
   4   1   9      547.30      516.67     44.50 o 
   5   1   9     3613.37     3518.20     78.11 o 
   6   1   9      424.02      436.30     48.06 o 
   7   1   9     1858.51     1790.70     65.25 o 
   8   1   9      584.25      564.95     61.99 o 
   9   1   9      145.85      127.23     41.03 o 
  10   1   9       71.46       78.24     40.14 o 
  11   1   9        1.45       51.17     46.39 o 
  12   1   9       78.69      126.02     62.34 o 
  13   1   9       68.76       75.50     77.07 o 
  14   1   9      179.45      232.40     98.49 o 
 -15   2   9       57.23       87.39     76.27 o 
 -14   2   9       21.46       66.66     73.34 o 
 -13   2   9       67.73      105.67     67.21 o 
 -12   2   9      228.87      256.58     76.77 o 
 -11   2   9      281.22      267.39     72.11 o 
 -10   2   9      514.61      386.45     66.66 o 
  -9   2   9        6.16       50.42     43.20 o 
  -8   2   9      632.59      594.98     72.64 o 
  -7   2   9      488.67      449.48     66.00 o 
  -6   2   9     3246.80     3291.27    102.55 o 
  -5   2   9     3262.30     3371.01     99.19 o 
  -4   2   9      833.20      737.50     65.82 o 
  -3   2   9     3418.66     3506.07     85.98 o 
  -2   2   9     2946.49     3098.96     82.27 o 
  -1   2   9     1368.80     1397.80     61.26 o 
   0   2   9     2755.14     2766.62     79.64 o 
   1   2   9      268.39      245.70     39.17 o 
   2   2   9      695.93      681.07     48.34 o 
   3   2   9      480.13      456.65     45.71 o 
   4   2   9      200.63      242.00     45.71 o 
   5   2   9      141.96      166.13     39.55 o 
   6   2   9      516.05      475.91     51.57 o 
   7   2   9     1442.49     1480.81     70.36 o 
   8   2   9     1719.81     1659.38     78.45 o 
   9   2   9     1982.83     1973.72     85.72 o 
  10   2   9     3000.89     3067.25    101.49 o 
  11   2   9     1858.13     1845.17    116.04 o 
  12   2   9     2574.60     2614.91    130.86 o 
  13   2   9     1222.53     1314.78    130.10 o 
 -13   3   9      194.54      224.21     94.03 o 
 -12   3   9      495.89      486.59    101.21 o 
 -11   3   9      490.76      412.74    100.25 o 
 -10   3   9      374.23      418.93     95.93 o 
  -9   3   9      363.75      492.26     96.38 o 
  -8   3   9      605.01      533.34     93.40 o 
  -7   3   9      547.81      599.90     85.06 o 
  -6   3   9      592.32      570.78     78.04 o 
  -5   3   9      292.43      283.94     62.50 o 
  -4   3   9        9.43       62.74     44.20 o 
  -3   3   9        1.71       43.42     42.34 o 
  -2   3   9       88.32      108.13     42.61 o 
  -1   3   9      778.61      779.01     91.35 o 
   0   3   9     3418.15     3559.23    124.48 o 
   1   3   9     3853.16     3916.55    120.79 o 
   2   3   9     1002.21     1078.54     87.82 o 
   3   3   9      710.49      783.90    100.16 o 
   4   3   9     3460.92     3602.86    130.97 o 
   5   3   9     1787.98     1946.78    124.78 o 
   6   3   9      817.79      847.08     91.69 o 
   7   3   9      203.63      199.69     63.47 o 
   8   3   9      559.96      623.97     88.37 o 
   9   3   9      562.25      589.18    102.34 o 
  10   3   9       61.30      122.99     82.81 o 
  -8   4   9        8.00      123.55    112.09 o 
  -7   4   9      194.73      194.88     92.64 o 
  -6   4   9      117.50      166.23     80.42 o 
  -5   4   9       84.15      102.17     72.94 o 
  -4   4   9      653.65      560.92     98.54 o 
  -3   4   9        4.07       58.71     62.33 o 
  -2   4   9       13.93      106.04     69.98 o 
  -1   4   9      150.97      189.04     76.39 o 
   0   4   9      104.82      136.81     79.70 o 
   1   4   9      567.98      496.87    103.00 o 
   2   4   9        1.79       68.81     68.78 o 
   3   4   9        0.16       65.10     73.71 o 
   4   4   9      114.02      150.81     89.74 o 
   5   4   9        0.60       66.37     69.43 o 
   6   4   9      106.25      124.91     91.86 o 
 -17   0  10      561.46      456.53    170.20 o 
 -16   0  10       57.17      116.41     94.46 o 
 -15   0  10        3.97       57.73     83.21 o 
 -14   0  10      186.84      226.76    101.14 o 
 -13   0  10       15.11       76.58     70.25 o 
 -12   0  10     1196.41     1094.89    116.09 o 
 -11   0  10      424.07      395.14     91.75 o 
 -10   0  10     4399.74     4519.54    154.68 o 
  -9   0  10      226.91      244.76     72.28 o 
  -8   0  10     3879.33     4214.14    129.49 o 
  -7   0  10     1031.17     1123.37     64.47 o 
  -6   0  10    12221.81    12890.36    132.00 o 
  -5   0  10     4822.44     5178.78     93.76 o 
  -4   0  10      395.53      314.68     43.12 o 
  -3   0  10      492.20      410.18     39.66 o 
  -2   0  10     2431.21     2359.42     78.52 o 
  -1   0  10     7934.44     8011.39    137.58 o 
   0   0  10       53.72       39.46     29.49 o 
   1   0  10      843.04      887.10     48.20 o 
   2   0  10       17.63       48.49     30.84 o 
   3   0  10     8380.73     8901.19    117.07 o 
   4   0  10     2300.49     2404.92     81.06 o 
   5   0  10     1527.87     1480.07     98.01 o 
   6   0  10     2826.76     2787.20    113.30 o 
   7   0  10     6069.43     6278.28    161.63 o 
   8   0  10     9197.68     9294.24    192.33 o 
   9   0  10      191.78      254.84     70.95 o 
  10   0  10     1524.36     1584.73    136.98 o 
  11   0  10     1013.74     1115.45    190.91 o 
  12   0  10     2886.66     2956.17    208.71 o 
  13   0  10     1342.17     1616.40    225.84 o 
  14   0  10       42.55       77.09    129.36 o 
 -16   1  10      194.13      180.90     82.95 o 
 -15   1  10      565.72      499.06     98.84 o 
 -14   1  10      172.96      157.20     64.51 o 
 -13   1  10      531.69      482.92     77.23 o 
 -12   1  10      705.64      738.39     91.95 o 
 -11   1  10      106.39      123.80     48.14 o 
 -10   1  10       10.16       56.76     37.57 o 
  -9   1  10      151.63      160.39     39.75 o 
  -8   1  10     1091.85     1061.52     61.48 o 
  -7   1  10      262.44      260.26     39.52 o 
  -6   1  10      127.18      138.28     31.38 o 
  -5   1  10        3.20       43.51     19.95 o 
  -4   1  10      111.13       99.17     28.64 o 
  -3   1  10       38.07       45.88     21.87 o 
  -2   1  10     1893.41     1878.02     56.29 o 
  -1   1  10     6418.58     6479.98    183.80 o 
   0   1  10     1670.56     1723.44     45.41 o 
   1   1  10     1937.86     1890.97     50.34 o 
   2   1  10     1504.97     1505.00     54.05 o 
   3   1  10     5390.05     5544.73     82.79 o 
   4   1  10     1869.92     1904.92     59.34 o 
   5   1  10      596.50      669.71     56.88 o 
   6   1  10     2595.75     2630.32     75.02 o 
   7   1  10      697.93      730.34     58.29 o 
   8   1  10      479.25      454.82     57.78 o 
   9   1  10        0.15       36.34     32.83 o 
  10   1  10     1026.15      922.78     84.53 o 
  11   1  10      160.23      108.74     58.73 o 
  12   1  10      626.41      560.56     96.17 o 
  13   1  10     1565.17     1263.31    125.36 o 
  14   1  10      905.90      782.53    119.30 o 
 -15   2  10        2.98      114.23     94.57 o 
 -14   2  10       17.03       75.66     69.70 o 
 -13   2  10       21.21       88.29     58.45 o 
 -12   2  10      103.98      130.92     74.75 o 
 -11   2  10      146.73      173.88     64.16 o 
 -10   2  10       16.15       57.64     44.59 o 
  -9   2  10       27.45       66.85     44.89 o 
  -8   2  10      307.00      307.20     65.92 o 
  -7   2  10      226.57      200.50     42.86 o 
  -6   2  10        1.78       73.05     42.38 o 
  -5   2  10      569.13      564.08     61.78 o 
  -4   2  10      224.27      220.48     48.31 o 
  -3   2  10      220.81      189.84     41.13 o 
  -2   2  10       49.95       46.83     29.00 o 
  -1   2  10       99.58      105.95     34.38 o 
   0   2  10      139.42      159.92     44.65 o 
   1   2  10       91.09       93.93     32.83 o 
   2   2  10       35.32       46.52     28.84 o 
   3   2  10       80.76      103.26     39.92 o 
   4   2  10        3.15       42.72     30.47 o 
   5   2  10      137.48      153.83     41.53 o 
   6   2  10      195.56      201.54     44.32 o 
   7   2  10       89.28       86.28     35.67 o 
   8   2  10        3.82       47.81     33.66 o 
   9   2  10      285.70      266.32     55.11 o 
  10   2  10      180.46      194.12     55.11 o 
  11   2  10       72.97      106.34     64.73 o 
  12   2  10       35.30       81.42     72.82 o 
 -13   3  10       34.77      120.26     80.99 o 
 -12   3  10        8.89       44.80     67.77 o 
 -11   3  10      235.76      240.87     80.83 o 
 -10   3  10        8.59       73.91     63.09 o 
  -9   3  10      184.95      117.83     67.29 o 
  -8   3  10        0.67       62.01     56.94 o 
  -7   3  10       43.18       80.12     57.48 o 
  -6   3  10       51.93       54.07     60.04 o 
  -5   3  10      503.02      449.38     83.80 o 
  -4   3  10       51.27       76.29     50.35 o 
  -3   3  10      171.29      190.30     65.31 o 
  -2   3  10      228.53      229.55     53.81 o 
  -1   3  10       17.55       39.76     48.09 o 
   0   3  10      635.12      683.99     84.89 o 
   1   3  10      421.59      357.98     60.19 o 
   2   3  10      263.87      279.35     64.01 o 
   3   3  10      284.09      320.44     79.83 o 
   4   3  10      215.88      184.36     67.10 o 
   5   3  10      222.03      244.11     75.04 o 
   6   3  10       50.38       69.37     57.66 o 
   7   3  10      280.79      221.26     72.68 o 
   8   3  10        2.53      102.62     67.11 o 
   9   3  10        1.60       77.27     65.88 o 
  10   3  10        1.71       92.07     82.22 o 
  -8   4  10      170.58      190.17    112.20 o 
  -7   4  10      782.09      729.27    138.94 o 
  -6   4  10      414.02      355.99    107.83 o 
  -5   4  10      735.36      660.36    101.97 o 
  -4   4  10      495.95      450.38     98.88 o 
  -3   4  10      780.24      824.90    116.09 o 
  -2   4  10      839.27      732.06    115.33 o 
  -1   4  10        7.31       71.85     76.73 o 
   0   4  10       82.47       60.43     66.65 o 
   1   4  10       10.55       35.89     58.53 o 
   2   4  10      324.84      236.74     96.65 o 
   3   4  10       22.30      106.13     75.25 o 
   4   4  10      357.92      355.51    118.47 o 
   5   4  10      569.62      462.57    113.49 o 
 -16   1  11      130.13      249.77     97.91 o 
 -15   1  11       95.51      128.51     78.27 o 
 -14   1  11      120.89      149.80     67.49 o 
 -13   1  11      206.26      152.78     63.30 o 
 -12   1  11      472.11      529.74     89.81 o 
 -11   1  11      360.43      302.94     63.81 o 
 -10   1  11       27.55       63.44     38.96 o 
  -9   1  11        6.05       43.82     33.53 o 
  -8   1  11       67.28       87.45     37.82 o 
  -7   1  11        4.26       60.73     29.57 o 
  -6   1  11      411.54      393.79     45.00 o 
  -5   1  11     1045.45      983.78     50.37 o 
  -4   1  11       94.66      103.80     27.30 o 
  -3   1  11     1595.19     1524.42     53.07 o 
  -2   1  11      195.11      172.17     30.71 o 
  -1   1  11     4486.28     4341.91     98.67 o 
   0   1  11      306.55      254.24     38.20 o 
   1   1  11     2427.19     2361.22     68.18 o 
   2   1  11     2598.09     2627.71     64.71 o 
   3   1  11      441.42      453.93     46.11 o 
   4   1  11      181.36      212.33     37.96 o 
   5   1  11       32.81       58.37     26.94 o 
   6   1  11      568.68      542.48     60.74 o 
   7   1  11       76.30       63.68     33.17 o 
   8   1  11     1338.48     1275.17     74.88 o 
   9   1  11       95.39      132.08     47.39 o 
  10   1  11       37.29       58.10     44.43 o 
  11   1  11       75.08       95.16     52.79 o 
  12   1  11      661.43      561.83     90.32 o 
  13   1  11     1317.73     1417.94    156.79 o 
 -15   2  11       67.44      138.26    101.99 o 
 -14   2  11        5.35       76.11     82.64 o 
 -13   2  11       94.07      116.73     63.86 o 
 -12   2  11       83.58       98.35     55.64 o 
 -11   2  11      172.32      152.21     58.15 o 
 -10   2  11      997.61      994.72     93.36 o 
  -9   2  11      619.12      579.42     79.57 o 
  -8   2  11      894.35      832.06     85.29 o 
  -7   2  11     1210.43     1309.97     81.70 o 
  -6   2  11     1336.36     1301.82     79.68 o 
  -5   2  11      926.04     1054.29     84.52 o 
  -4   2  11     1402.29     1376.30     88.90 o 
  -3   2  11      793.65      812.80     72.28 o 
  -2   2  11      750.09      635.91     60.87 o 
  -1   2  11       20.63       78.16     37.68 o 
   0   2  11      234.55      247.29     46.70 o 
   1   2  11       18.09       52.15     30.32 o 
   2   2  11      778.85      805.74     68.43 o 
   3   2  11     1677.21     1709.87     72.62 o 
   4   2  11     2591.81     2618.01     86.12 o 
   5   2  11     2117.05     2126.75     82.28 o 
   6   2  11     1905.50     2025.50     87.22 o 
   7   2  11     3708.87     3802.15     95.07 o 
   8   2  11     3627.65     3862.35     98.74 o 
   9   2  11     1259.97     1314.09     77.12 o 
  10   2  11      633.86      637.31     80.44 o 
  11   2  11      676.99      631.45     98.86 o 
  12   2  11      772.63      667.37    112.76 o 
 -12   3  11      122.59      110.53     77.58 o 
 -11   3  11      104.66      128.41     78.39 o 
 -10   3  11      154.13      164.07     80.91 o 
  -9   3  11      214.07      252.79     79.04 o 
  -8   3  11        4.52       56.43     55.88 o 
  -7   3  11      228.17      226.06     71.59 o 
  -6   3  11      125.89      167.99     62.73 o 
  -5   3  11       90.30      144.01     56.33 o 
  -4   3  11     1214.07     1302.32     96.23 o 
  -3   3  11     2061.59     2010.25    118.12 o 
  -2   3  11     2939.47     2907.57    121.86 o 
  -1   3  11      218.01      322.70     77.45 o 
   0   3  11      641.62      698.44     88.53 o 
   1   3  11     2484.34     2656.40    134.84 o 
   2   3  11      521.99      550.80     94.72 o 
   3   3  11      175.65      174.50     61.95 o 
   4   3  11      412.41      376.65     81.21 o 
   5   3  11      291.17      346.02     82.65 o 
   6   3  11      238.72      210.39     73.64 o 
   7   3  11       20.41       86.61     61.12 o 
   8   3  11       68.82      122.55     76.02 o 
   9   3  11       82.17      174.67     96.07 o 
  -7   4  11        2.06      102.93     92.18 o 
  -6   4  11       59.06      124.17     83.08 o 
  -5   4  11      226.84      252.17     86.32 o 
  -4   4  11        1.42      112.48     87.42 o 
  -3   4  11       15.49      137.77     81.50 o 
  -2   4  11       38.49       69.25     71.46 o 
  -1   4  11      331.99      250.28     85.89 o 
   0   4  11      139.55       82.67     88.94 o 
   1   4  11      216.18      266.16     96.59 o 
   2   4  11      104.74      166.24     87.49 o 
   3   4  11      363.22      331.25    111.08 o 
   4   4  11       73.33      135.13     94.41 o 
 -17   0  12        3.46      136.53    157.70 o 
 -16   0  12        5.12      149.88    127.55 o 
 -15   0  12        6.47       82.25     89.89 o 
 -14   0  12      228.37      212.60     88.33 o 
 -13   0  12       97.72       94.47     86.59 o 
 -12   0  12     3865.41     3761.17    167.45 o 
 -11   0  12      728.58      818.27    108.03 o 
 -10   0  12     1385.60     1375.27    108.78 o 
  -9   0  12     1005.38     1071.77     96.53 o 
  -8   0  12       33.46       46.64     50.21 o 
  -7   0  12     2681.45     2803.93     86.57 o 
  -6   0  12      202.50      198.56     47.27 o 
  -5   0  12      118.92       88.24     40.45 o 
  -4   0  12     1520.39     1542.09     61.98 o 
  -3   0  12      529.47      556.05     58.54 o 
  -2   0  12      189.10      176.54     48.40 o 
  -1   0  12      526.10      417.09     59.11 o 
   0   0  12     1511.09     1565.51     79.70 o 
   1   0  12     2004.31     2216.61     92.41 o 
   2   0  12     6411.51     6761.15    140.58 o 
   3   0  12     1186.86     1231.23     83.61 o 
   4   0  12     8727.92     8870.83    170.02 o 
   5   0  12      628.01      703.70     94.27 o 
   6   0  12     3669.49     3616.28    137.93 o 
   7   0  12     2944.54     3220.85    144.41 o 
   8   0  12      280.94      274.09     71.32 o 
   9   0  12     2337.82     2412.44    136.54 o 
  10   0  12      784.41      762.58    131.62 o 
  11   0  12      533.16      532.67    165.15 o 
  12   0  12       37.20       95.87    138.40 o 
  13   0  12      339.93      390.83    170.31 o 
 -16   1  12      212.69      235.28     95.86 o 
 -15   1  12       27.62      128.69     80.12 o 
 -14   1  12       29.82      100.27     66.37 o 
 -13   1  12       79.17       55.64     52.66 o 
 -12   1  12       75.99      122.62     50.82 o 
 -11   1  12     1138.55     1148.58     84.57 o 
 -10   1  12        0.78       53.00     36.35 o 
  -9   1  12      154.01      124.16     41.98 o 
  -8   1  12       34.42       87.94     41.20 o 
  -7   1  12       99.04      122.18     39.23 o 
  -6   1  12      635.42      621.55     53.48 o 
  -5   1  12     2204.51     2224.37     65.11 o 
  -4   1  12     1658.57     1736.48     61.50 o 
  -3   1  12     3035.18     2930.55     86.52 o 
  -2   1  12     1121.16     1079.69     60.53 o 
  -1   1  12     1818.92     1811.02     60.68 o 
   0   1  12     1272.11     1242.23     53.69 o 
   1   1  12     1340.14     1332.04     64.38 o 
   2   1  12     3074.08     3164.84     82.84 o 
   3   1  12      492.41      512.18     56.86 o 
   4   1  12        7.10       45.90     32.26 o 
   5   1  12      351.38      311.13     43.64 o 
   6   1  12       50.95       87.48     35.45 o 
   7   1  12       71.85       97.27     39.90 o 
   8   1  12     3123.57     3177.09    109.22 o 
   9   1  12     1799.96     1768.29    105.23 o 
  10   1  12      592.64      525.53     74.39 o 
  11   1  12     1052.68     1149.68    114.44 o 
  12   1  12      672.19      614.08    115.34 o 
  13   1  12     1516.90     1254.10    182.50 o 
 -15   2  12       21.48      130.29     86.28 o 
 -14   2  12       32.35      110.14     73.15 o 
 -13   2  12      113.47      119.70     78.57 o 
 -12   2  12        0.36       63.15     55.07 o 
 -11   2  12       17.16       83.55     55.56 o 
 -10   2  12       97.48       60.33     48.44 o 
  -9   2  12        7.39       41.50     44.73 o 
  -8   2  12       62.63       84.83     48.03 o 
  -7   2  12       99.65      102.29     45.70 o 
  -6   2  12       63.10       78.95     41.40 o 
  -5   2  12      304.72      329.29     64.04 o 
  -4   2  12       49.96       61.17     43.62 o 
  -3   2  12        3.64       72.36     42.97 o 
  -2   2  12      121.11      115.32     45.27 o 
  -1   2  12      169.39      175.57     54.38 o 
   0   2  12       51.64       31.37     35.41 o 
   1   2  12     1128.64     1040.22     66.39 o 
   2   2  12        4.87       42.85     30.20 o 
   3   2  12       61.95       54.73     32.88 o 
   4   2  12      107.99       93.20     40.70 o 
   5   2  12      381.83      362.61     59.49 o 
   6   2  12       41.34       68.22     39.97 o 
   7   2  12       14.41       56.49     37.21 o 
   8   2  12      135.16      128.11     46.56 o 
   9   2  12      662.86      588.56     83.42 o 
  10   2  12      104.93      108.93     70.29 o 
  11   2  12      163.46      121.29     71.35 o 
 -12   3  12        6.55       85.38     77.06 o 
 -11   3  12       42.12       95.01     71.64 o 
 -10   3  12        0.72       90.99     72.87 o 
  -9   3  12        9.37       88.70     66.22 o 
  -8   3  12       72.12       81.76     56.74 o 
  -7   3  12      168.69      147.52     64.22 o 
  -6   3  12      147.44      173.49     63.88 o 
  -5   3  12        4.42       57.51     48.20 o 
  -4   3  12      463.82      430.14     81.03 o 
  -3   3  12       96.40      120.89     55.66 o 
  -2   3  12      908.17      926.95    114.35 o 
  -1   3  12      683.08      595.92     87.59 o 
   0   3  12      503.04      433.98     66.62 o 
   1   3  12      698.52      618.58     88.90 o 
   2   3  12      192.47      183.19     61.18 o 
   3   3  12        5.19       94.85     62.30 o 
   4   3  12       26.44      102.58     64.16 o 
   5   3  12      184.93      230.07     86.45 o 
   6   3  12       98.22       62.33     54.13 o 
   7   3  12        7.67       58.40     62.10 o 
   8   3  12      173.44      112.70     71.07 o 
   9   3  12      286.66      291.52    101.66 o 
  -6   4  12       42.57      165.28    108.53 o 
  -5   4  12      127.66      165.18    116.99 o 
  -4   4  12      119.01      122.61    100.78 o 
  -3   4  12        2.77       85.16     76.69 o 
  -2   4  12      695.78      550.27    116.84 o 
  -1   4  12      171.22      189.54     97.59 o 
   0   4  12       54.38       81.14     83.12 o 
   1   4  12      151.33      119.26     88.98 o 
   2   4  12      781.78      648.35    122.24 o 
   3   4  12      747.43      861.53    146.80 o 
 -16   1  13        7.85       42.21     76.84 o 
 -15   1  13       54.67       87.10     70.10 o 
 -14   1  13       10.97       69.18     60.33 o 
 -13   1  13      288.56      184.81     63.09 o 
 -12   1  13      173.35      132.70     51.61 o 
 -11   1  13      575.68      469.67     66.69 o 
 -10   1  13      161.35       93.36     43.24 o 
  -9   1  13      594.25      528.17     63.30 o 
  -8   1  13       21.73       54.62     36.32 o 
  -7   1  13      845.91      817.01     63.92 o 
  -6   1  13      707.08      756.55     64.17 o 
  -5   1  13       71.96       82.34     34.49 o 
  -4   1  13      628.31      516.19     47.93 o 
  -3   1  13      680.49      676.72     58.50 o 
  -2   1  13      394.98      365.85     44.01 o 
  -1   1  13     1569.89     1546.03     66.48 o 
   0   1  13      342.03      296.80     48.78 o 
   1   1  13      231.93      223.17     45.04 o 
   2   1  13        4.61       41.40     33.79 o 
   3   1  13       48.21       46.32     38.74 o 
   4   1  13      564.13      558.33     75.36 o 
   5   1  13      171.68      191.92     56.11 o 
   6   1  13       77.97       95.04     46.92 o 
   7   1  13     1329.95     1252.80     90.54 o 
   8   1  13      184.73      164.56     57.52 o 
   9   1  13     1164.41     1153.92     96.74 o 
  10   1  13      256.53      179.76     62.47 o 
  11   1  13      794.74      902.37    119.36 o 
  12   1  13     1338.90     1172.85    169.55 o 
 -14   2  13      254.59      216.93     91.59 o 
 -13   2  13       41.61      106.20     69.24 o 
 -12   2  13      311.85      291.17     74.72 o 
 -11   2  13      312.47      375.84     81.64 o 
 -10   2  13      449.14      452.30     75.26 o 
  -9   2  13      214.31      213.94     59.20 o 
  -8   2  13      762.30      733.40     93.06 o 
  -7   2  13      776.14      725.72     80.94 o 
  -6   2  13        1.24       51.49     40.57 o 
  -5   2  13       22.66       70.72     43.78 o 
  -4   2  13       11.05       30.01     35.08 o 
  -3   2  13       70.19       97.65     46.67 o 
  -2   2  13      851.78      816.78     77.69 o 
  -1   2  13     4025.43     4010.78    106.48 o 
   0   2  13      441.01      449.33     67.95 o 
   1   2  13      420.93      444.47     58.39 o 
   2   2  13     4859.31     5165.73    121.94 o 
   3   2  13     3372.39     3514.42    100.83 o 
   4   2  13     2537.45     2629.49     97.91 o 
   5   2  13      197.21      230.05     53.64 o 
   6   2  13      842.29      801.01     76.92 o 
   7   2  13     2855.70     3014.12    104.32 o 
   8   2  13      263.00      258.80     67.13 o 
   9   2  13      126.71       89.13     60.48 o 
  10   2  13       74.81       67.41     61.61 o 
  11   2  13       37.89       85.27     74.61 o 
 -12   3  13        5.71       72.38     89.52 o 
 -11   3  13        4.75       79.85     78.35 o 
 -10   3  13       61.57       99.14     84.79 o 
  -9   3  13       72.76       78.28     74.35 o 
  -8   3  13      760.84      713.34    132.34 o 
  -7   3  13      653.49      653.44    113.22 o 
  -6   3  13      200.18      281.25     83.62 o 
  -5   3  13      393.83      455.43     88.79 o 
  -4   3  13     1035.95     1040.47    112.51 o 
  -3   3  13     1015.35     1134.26    109.83 o 
  -2   3  13      110.33      127.92     61.73 o 
  -1   3  13        8.23       55.67     52.48 o 
   0   3  13      624.55      690.26     98.42 o 
   1   3  13      502.47      432.41     89.96 o 
   2   3  13       66.28      106.90     62.11 o 
   3   3  13       66.77      108.67     65.88 o 
   4   3  13        9.95       55.00     64.77 o 
   5   3  13       68.54      122.96     60.74 o 
   6   3  13      800.03      610.02     97.32 o 
   7   3  13      347.77      322.77     86.40 o 
   8   3  13      818.39      747.71    123.61 o 
  -5   4  13       15.61       69.31     83.83 o 
  -4   4  13       27.44       97.74     88.30 o 
  -3   4  13        8.70       99.35     79.82 o 
  -2   4  13       73.00      128.97     82.66 o 
  -1   4  13      215.94      189.57    100.65 o 
   0   4  13      517.35      413.58    115.81 o 
   1   4  13       47.18      126.09    103.15 o 
   2   4  13       39.26      127.02     96.54 o 
 -16   0  14      167.42      101.66    134.51 o 
 -15   0  14      185.22      207.84    155.00 o 
 -14   0  14      314.12      302.64    112.45 o 
 -13   0  14      937.61      963.87    154.73 o 
 -12   0  14       40.13      123.48     73.78 o 
 -11   0  14      541.25      339.56    107.97 o 
 -10   0  14      837.28      872.61    140.25 o 
  -9   0  14     1099.41      968.32    141.04 o 
  -8   0  14        4.07      100.61     64.91 o 
  -7   0  14      208.43      292.89     90.23 o 
  -6   0  14       84.33      122.97     49.62 o 
  -5   0  14      242.25      262.28     62.07 o 
  -4   0  14      200.46      150.41     51.20 o 
  -3   0  14     1395.67     1417.43     87.28 o 
  -2   0  14     3976.48     4120.90    109.60 o 
  -1   0  14      557.25      402.62     63.68 o 
   0   0  14     3956.40     3968.22    113.34 o 
   1   0  14     1727.26     1776.60    152.73 o 
   2   0  14     2740.75     2669.35    179.63 o 
   3   0  14     2785.79     2986.79    138.41 o 
   4   0  14      886.16     1032.85    143.03 o 
   5   0  14     1709.45     1987.29    157.61 o 
   6   0  14      517.53      499.53    106.36 o 
   7   0  14       34.44       50.35     67.37 o 
   8   0  14      278.34      258.14     97.72 o 
   9   0  14      587.52      834.33    176.63 o 
  10   0  14      287.27      140.05    101.71 o 
  11   0  14      260.99      305.92    161.03 o 
  12   0  14     1901.55     1926.35    290.55 o 
 -16   1  14       33.20       86.90     74.17 o 
 -15   1  14       83.37      113.47     73.74 o 
 -14   1  14        1.14       65.60     60.81 o 
 -13   1  14      136.02      122.14     58.11 o 
 -12   1  14       82.92       86.53     52.05 o 
 -11   1  14      335.21      289.99     62.22 o 
 -10   1  14       80.71       74.13     47.18 o 
  -9   1  14      750.66      694.03     74.28 o 
  -8   1  14      322.09      353.91     61.81 o 
  -7   1  14     1673.88     1801.60     93.55 o 
  -6   1  14      880.08      934.77     76.27 o 
  -5   1  14      116.49      109.91     36.55 o 
  -4   1  14      574.61      542.03     60.13 o 
  -3   1  14     1107.39      987.86     65.32 o 
  -2   1  14     1765.80     1702.25     67.74 o 
  -1   1  14      121.36      107.24     31.63 o 
   0   1  14       19.88       93.28     36.81 o 
   1   1  14      274.84      204.83     44.03 o 
   2   1  14      843.82      862.74     75.46 o 
   3   1  14      797.30      816.52     76.32 o 
   4   1  14     1120.53     1157.53     98.06 o 
   5   1  14      872.11      886.37    105.19 o 
   6   1  14      684.71      671.03     85.88 o 
   7   1  14     2262.35     2247.43    104.14 o 
   8   1  14      998.75      938.85     98.37 o 
   9   1  14      637.27      613.87     82.02 o 
  10   1  14      443.83      550.44     93.71 o 
  11   1  14      905.74      928.18    117.16 o 
  12   1  14      565.16      528.41    133.86 o 
 -14   2  14       25.53       86.50     88.88 o 
 -13   2  14        1.33       73.56     71.66 o 
 -12   2  14      281.32      167.12     80.01 o 
 -11   2  14      136.65      129.37     66.28 o 
 -10   2  14       41.84       43.73     51.98 o 
  -9   2  14      174.23      238.71     71.96 o 
  -8   2  14        1.40       55.75     44.50 o 
  -7   2  14      197.92      174.70     54.57 o 
  -6   2  14      400.34      406.04     65.63 o 
  -5   2  14      104.49      102.03     53.43 o 
  -4   2  14       45.73       54.52     37.46 o 
  -3   2  14      574.48      527.59     72.23 o 
  -2   2  14      237.51      209.86     52.78 o 
  -1   2  14      201.39      198.75     51.22 o 
   0   2  14      117.37       82.97     39.93 o 
   1   2  14      148.87      184.50     51.46 o 
   2   2  14      609.21      551.80     81.38 o 
   3   2  14       10.50       78.32     40.29 o 
   4   2  14       12.92       95.22     45.17 o 
   5   2  14      699.12      664.39     89.50 o 
   6   2  14        9.27       42.67     43.77 o 
   7   2  14      150.34      104.43     62.96 o 
   8   2  14        0.23       77.40     57.33 o 
   9   2  14      172.73      127.03     64.19 o 
  10   2  14       55.32       91.41     68.01 o 
 -11   3  14        1.15      140.83     89.77 o 
 -10   3  14       49.47      106.75     92.96 o 
  -9   3  14        1.17       77.61     67.30 o 
  -8   3  14      132.78      169.38     84.67 o 
  -7   3  14      464.50      379.45    106.73 o 
  -6   3  14       18.64       32.03     56.14 o 
  -5   3  14      103.89      126.33     62.70 o 
  -4   3  14       74.32       96.10     60.06 o 
  -3   3  14      243.47      191.18     63.71 o 
  -2   3  14        1.65       27.51     44.96 o 
  -1   3  14      162.77      152.80     64.78 o 
   0   3  14        4.14       66.97     57.54 o 
   1   3  14       63.65      126.37     65.48 o 
   2   3  14       68.20      121.48     69.54 o 
   3   3  14      237.84      160.55     69.22 o 
   4   3  14      247.89      263.33     79.20 o 
   5   3  14        4.96       60.81     68.08 o 
   6   3  14       67.45      100.67     78.80 o 
   7   3  14      501.57      408.91    116.02 o 
  -3   4  14      415.69      331.66    115.94 o 
  -2   4  14       58.31      119.20     93.96 o 
  -1   4  14      348.42      359.37    115.76 o 
   0   4  14      323.63      419.54    123.26 o 
 -15   1  15        0.08       84.61     75.36 o 
 -14   1  15        1.62      124.59     79.89 o 
 -13   1  15      187.33      114.83     69.63 o 
 -12   1  15      345.77      209.92     67.53 o 
 -11   1  15       48.55       99.33     57.09 o 
 -10   1  15        6.66       73.67     48.75 o 
  -9   1  15      212.55      166.26     58.70 o 
  -8   1  15      304.65      333.56     63.07 o 
  -7   1  15      319.14      303.28     62.12 o 
  -6   1  15        6.75       62.97     35.32 o 
  -5   1  15      459.40      468.64     63.96 o 
  -4   1  15      488.38      415.73     54.39 o 
  -3   1  15      494.38      439.20     55.03 o 
  -2   1  15       30.78       71.81     32.38 o 
  -1   1  15       96.93      120.18     37.76 o 
   0   1  15       97.82       88.73     39.73 o 
   1   1  15      925.00      900.49     78.87 o 
   2   1  15        8.11       46.69     33.07 o 
   3   1  15      698.09      741.72     77.55 o 
   4   1  15      969.83      818.48     89.78 o 
   5   1  15      983.77      992.34    106.12 o 
   6   1  15      572.82      649.63     98.49 o 
   7   1  15      197.73      197.18     72.17 o 
   8   1  15      674.82      602.12     89.42 o 
   9   1  15      835.59      732.74    101.56 o 
  10   1  15      260.55      212.29     80.83 o 
  11   1  15      435.57      348.32     90.27 o 
 -14   2  15        6.66      123.52    108.04 o 
 -13   2  15      129.46      161.55     99.44 o 
 -12   2  15      394.46      368.99    106.32 o 
 -11   2  15       62.39      110.25     72.16 o 
 -10   2  15        1.30       88.04     62.30 o 
  -9   2  15       24.06       85.01     59.34 o 
  -8   2  15        4.59       36.11     52.48 o 
  -7   2  15      279.71      254.64     62.10 o 
  -6   2  15      698.54      649.35     86.19 o 
  -5   2  15      523.40      388.39     66.83 o 
  -4   2  15      337.19      382.80     72.23 o 
  -3   2  15     1180.32     1169.91    101.10 o 
  -2   2  15     2798.41     2879.50    121.51 o 
  -1   2  15      315.87      290.25     72.83 o 
   0   2  15      651.91      650.61     81.75 o 
   1   2  15      733.90      779.46     84.13 o 
   2   2  15     1368.70     1405.31    104.70 o 
   3   2  15      910.46     1059.27     92.16 o 
   4   2  15       11.64       60.34     44.73 o 
   5   2  15      121.40      123.95     50.06 o 
   6   2  15        1.66       78.77     49.97 o 
   7   2  15      235.38      193.71     71.14 o 
   8   2  15      344.37      321.26     81.30 o 
   9   2  15      542.04      467.38     98.26 o 
  10   2  15      226.74      221.78     84.64 o 
 -11   3  15       64.44      147.83    103.61 o 
 -10   3  15      241.35      189.95    101.11 o 
  -9   3  15      198.79      226.25     94.18 o 
  -8   3  15      133.92      192.33     87.57 o 
  -7   3  15      160.55      122.72     79.40 o 
  -6   3  15      262.87      277.95     87.97 o 
  -5   3  15      123.86      187.34     74.99 o 
  -4   3  15      275.57      277.71     83.90 o 
  -3   3  15       10.31       43.68     50.98 o 
  -2   3  15       73.20       79.10     55.47 o 
  -1   3  15       24.14       36.90     58.25 o 
   0   3  15      248.74      303.32    102.14 o 
   1   3  15        5.80       62.91     67.48 o 
   2   3  15      507.77      513.71    103.16 o 
   3   3  15      360.75      372.44     97.07 o 
   4   3  15      551.03      497.13     95.44 o 
   5   3  15     1744.96     1707.75    169.71 o 
   6   3  15      728.73      675.60    122.25 o 
   7   3  15      583.14      584.22    116.32 o 
 -15   0  16       10.19       95.04    110.47 o 
 -14   0  16      105.00      208.85    131.44 o 
 -13   0  16       95.89      166.73    107.71 o 
 -12   0  16       62.96       75.65     87.70 o 
 -11   0  16       98.00       92.69     81.75 o 
 -10   0  16       91.81      130.11     80.35 o 
  -9   0  16      316.94      260.26    123.21 o 
  -8   0  16      281.52      405.14    141.15 o 
  -7   0  16      808.45      763.85    147.24 o 
  -6   0  16      573.66      436.17     90.19 o 
  -5   0  16      539.52      519.83     86.42 o 
  -4   0  16     1418.35     1209.14    106.20 o 
  -3   0  16      990.90      786.28    100.56 o 
  -2   0  16     2904.21     2935.08    138.46 o 
  -1   0  16     1284.55     1227.24    104.49 o 
   0   0  16     1269.94     1055.12    297.09 o 
   1   0  16      499.87      502.26    181.06 o 
   2   0  16      337.12      256.67     92.49 o 
   3   0  16      202.45      303.96    101.29 o 
   4   0  16      138.98      135.90     76.71 o 
   5   0  16      237.29      147.60     89.08 o 
   6   0  16      451.50      508.76    141.43 o 
   7   0  16      506.13      548.87    148.29 o 
   8   0  16     1027.20      599.15    214.19 o 
   9   0  16      823.05      972.90    164.27 o 
  10   0  16     1966.63     2013.44    256.74 o 
  11   0  16     1577.34     1830.34    261.44 o 
 -15   1  16       77.75      111.93     90.67 o 
 -14   1  16        9.84      124.82     86.42 o 
 -13   1  16      316.30      210.90     79.27 o 
 -12   1  16      312.17      256.25     78.39 o 
 -11   1  16      233.18      329.23     73.96 o 
 -10   1  16        3.41       51.05     44.77 o 
  -9   1  16       35.69       99.65     51.87 o 
  -8   1  16     1227.29     1269.54    100.53 o 
  -7   1  16      148.24      167.17     48.26 o 
  -6   1  16       10.11       56.79     41.08 o 
  -5   1  16        3.47       48.50     37.45 o 
  -4   1  16       23.85       55.48     35.58 o 
  -3   1  16      161.56      146.44     43.03 o 
  -2   1  16     1018.30      815.84     66.26 o 
  -1   1  16      519.58      415.83     55.82 o 
   0   1  16      535.53      471.80     58.22 o 
   1   1  16      250.18      200.10     47.91 o 
   2   1  16      124.39      127.49     47.27 o 
   3   1  16     3247.48     3086.44    136.77 o 
   4   1  16      364.41      374.64     82.16 o 
   5   1  16      570.15      395.23     92.39 o 
   6   1  16     1149.20     1298.30    126.29 o 
   7   1  16      261.29      277.41     76.21 o 
   8   1  16      908.82      813.29     99.29 o 
   9   1  16      146.79      122.86     64.87 o 
  10   1  16       22.65       91.60     71.35 o 
  11   1  16        3.54       99.07     69.33 o 
 -13   2  16        8.76       44.70     71.43 o 
 -12   2  16      333.46      270.73    110.63 o 
 -11   2  16        2.73       55.10     67.82 o 
 -10   2  16        1.96      105.09     71.56 o 
  -9   2  16      240.83      126.45     67.70 o 
  -8   2  16        4.86       41.74     57.08 o 
  -7   2  16        5.65       60.59     48.52 o 
  -6   2  16      304.48      298.29     77.64 o 
  -5   2  16        8.50       61.54     41.03 o 
  -4   2  16       73.69       89.34     52.18 o 
  -3   2  16       69.65       49.82     42.77 o 
  -2   2  16       59.38       79.65     55.45 o 
  -1   2  16     1068.62     1073.07     99.18 o 
   0   2  16       45.45       76.79     48.24 o 
   1   2  16      327.85      222.17     67.54 o 
   2   2  16      120.92      109.89     58.44 o 
   3   2  16       37.13       68.33     51.61 o 
   4   2  16       51.38      105.43     56.38 o 
   5   2  16       84.25       96.08     61.59 o 
   6   2  16        2.49       85.65     65.22 o 
   7   2  16      479.17      359.32     89.27 o 
   8   2  16       72.77      110.13     64.60 o 
   9   2  16        1.08       52.94     69.48 o 
 -10   3  16       34.29       64.13     78.24 o 
  -9   3  16       92.00      158.60    107.09 o 
  -8   3  16        1.49       50.68     75.02 o 
  -7   3  16       43.46      136.25     88.90 o 
  -6   3  16       18.31       93.25     77.01 o 
  -5   3  16       52.72       79.38     71.39 o 
  -4   3  16       10.08       89.56     65.59 o 
  -3   3  16       15.54       71.65     64.89 o 
  -2   3  16       61.85       45.46     63.80 o 
  -1   3  16       86.77       64.85     62.14 o 
   0   3  16        5.70      116.99     70.64 o 
   1   3  16      268.05      280.27     82.77 o 
   2   3  16      336.73      368.61     96.46 o 
   3   3  16      241.64      219.21     86.15 o 
   4   3  16        4.47       72.84     73.11 o 
   5   3  16      238.52      164.71     85.47 o 
   6   3  16      335.75      216.81     92.46 o 
 -14   1  17       23.58      133.86     86.66 o 
 -13   1  17       92.34      130.26     76.77 o 
 -12   1  17        5.03       94.02     63.83 o 
 -11   1  17       98.49      155.97     70.53 o 
 -10   1  17       34.86       62.04     53.59 o 
  -9   1  17      315.62      327.23     72.36 o 
  -8   1  17      640.28      586.52     78.24 o 
  -7   1  17      151.15      139.26     51.12 o 
  -6   1  17       82.35      119.87     41.93 o 
  -5   1  17        5.79       88.98     43.33 o 
  -4   1  17       11.96       65.02     34.88 o 
  -3   1  17       47.18       74.87     37.20 o 
  -2   1  17     1514.12     1338.45     85.75 o 
  -1   1  17      267.56      225.05     52.88 o 
   0   1  17      181.05      144.51     45.98 o 
   1   1  17     1291.16     1273.39    104.02 o 
   2   1  17      141.59      160.52     61.20 o 
   3   1  17      493.80      441.60     83.24 o 
   4   1  17      185.83      189.87     60.75 o 
   5   1  17      435.17      421.21    116.76 o 
   6   1  17      224.71      157.58     64.60 o 
   7   1  17      185.99      151.22     74.50 o 
   8   1  17        9.57       93.74     58.17 o 
   9   1  17        1.42       73.54     64.44 o 
  10   1  17        0.87       35.96     61.88 o 
 -13   2  17       18.56       97.21     94.84 o 
 -12   2  17       91.61       94.36     97.08 o 
 -11   2  17      108.74      115.46     93.39 o 
 -10   2  17      108.41      126.46     74.01 o 
  -9   2  17       65.45       92.39     65.53 o 
  -8   2  17      381.94      416.26    104.81 o 
  -7   2  17      365.05      450.05     96.55 o 
  -6   2  17      511.68      436.74     75.86 o 
  -5   2  17      127.80      144.59     61.55 o 
  -4   2  17      218.74      210.10     65.46 o 
  -3   2  17      500.46      520.58     92.09 o 
  -2   2  17      116.10      134.79     58.60 o 
  -1   2  17      555.32      490.41     81.68 o 
   0   2  17      272.48      245.52     65.51 o 
   1   2  17        1.69       77.46     60.03 o 
   2   2  17        0.11       38.68     54.01 o 
   3   2  17      248.56      248.12     70.26 o 
   4   2  17       40.93       93.10     58.74 o 
   5   2  17      121.66      103.23     68.54 o 
   6   2  17     1287.88     1159.03    124.18 o 
   7   2  17      646.44      617.96    112.26 o 
   8   2  17      664.12      763.66    122.61 o 
  -9   3  17       24.22      119.36     99.40 o 
  -8   3  17       29.63       74.31     76.14 o 
  -7   3  17      198.87      210.03     96.22 o 
  -6   3  17        7.34       95.17     77.38 o 
  -5   3  17       34.01      103.09     79.54 o 
  -4   3  17      151.26      137.27     78.48 o 
  -3   3  17       27.46       81.16     59.40 o 
  -2   3  17      124.40      116.34     68.74 o 
  -1   3  17      369.62      374.56     96.86 o 
   0   3  17      292.19      236.77     71.76 o 
   1   3  17      661.85      629.58    110.64 o 
   2   3  17      930.27     1051.70    137.94 o 
   3   3  17      424.46      427.57    106.80 o 
   4   3  17      331.53      307.16    105.22 o 
   5   3  17      313.39      386.18    109.41 o 
 -15   0  18        7.38       63.27    108.01 o 
 -14   0  18       12.84      102.76    112.50 o 
 -13   0  18       43.57       91.38    105.49 o 
 -12   0  18       37.42      103.94     91.55 o 
 -11   0  18      142.42      210.19     93.57 o 
 -10   0  18      272.22      254.40    112.73 o 
  -9   0  18       31.45       65.06     80.62 o 
  -8   0  18     1449.25     1584.63    178.16 o 
  -7   0  18      250.20      323.82    114.83 o 
  -6   0  18      260.28      236.12     94.55 o 
  -5   0  18      562.74      538.70     92.18 o 
  -4   0  18      591.97      499.05     98.43 o 
  -3   0  18     1972.05     1734.55    136.75 o 
  -2   0  18       93.21       88.10     60.87 o 
  -1   0  18      137.19       65.43     52.12 o 
   0   0  18       63.72       87.78     58.49 o 
   1   0  18      692.69      401.84    154.97 o 
   2   0  18      583.14      468.08    149.91 o 
   3   0  18      141.24      106.21     82.31 o 
   4   0  18      604.01      838.06    196.11 o 
   5   0  18      788.14      513.33    225.05 o 
   6   0  18     1653.91     1285.12    394.40 o 
   7   0  18     1017.63      919.75    181.80 o 
   8   0  18      705.05      779.63    200.82 o 
   9   0  18      588.43      516.39    129.81 o 
  10   0  18     1901.99     1876.67    286.22 o 
 -14   1  18       23.57      150.97     95.28 o 
 -13   1  18        1.70      140.26     79.61 o 
 -12   1  18       34.87       64.37     65.06 o 
 -11   1  18      233.61      218.61     76.19 o 
 -10   1  18       65.47       76.16     53.64 o 
  -9   1  18       15.10       78.98     58.11 o 
  -8   1  18       27.69       74.91     50.97 o 
  -7   1  18       68.72       81.32     45.11 o 
  -6   1  18       93.31       80.96     47.13 o 
  -5   1  18      226.74      208.40     56.24 o 
  -4   1  18      215.69      203.50     60.72 o 
  -3   1  18      433.68      305.18     58.55 o 
  -2   1  18       25.36       56.96     41.07 o 
  -1   1  18      572.97      532.61     71.85 o 
   0   1  18      964.64      806.61     72.37 o 
   1   1  18      596.30      440.41     71.84 o 
   2   1  18      406.35      383.83     74.02 o 
   3   1  18      140.63      155.60     66.01 o 
   4   1  18      877.59     1058.10    132.63 o 
   5   1  18      204.73      170.75     74.49 o 
   6   1  18       15.63       88.30     64.43 o 
   7   1  18        2.05       34.93     59.05 o 
   8   1  18      246.11      148.15     73.31 o 
   9   1  18       41.66      103.57     77.25 o 
 -12   2  18       77.12      113.04     91.75 o 
 -11   2  18        0.18       91.55     76.32 o 
 -10   2  18       86.82       96.40     74.30 o 
  -9   2  18       13.59       88.61     71.50 o 
  -8   2  18      174.18      101.09     71.68 o 
  -7   2  18      155.49      178.98     70.77 o 
  -6   2  18       35.62       80.08     54.16 o 
  -5   2  18       21.10       83.76     59.23 o 
  -4   2  18       30.52       52.30     46.46 o 
  -3   2  18        4.39       94.82     54.21 o 
  -2   2  18      270.63      195.98     66.75 o 
  -1   2  18       41.16      104.82     55.87 o 
   0   2  18        1.43      126.89     59.37 o 
   1   2  18      377.05      285.97     91.38 o 
   2   2  18        4.96      142.74     67.86 o 
   3   2  18       10.71      111.65     76.30 o 
   4   2  18      151.07      111.15     89.61 o 
   5   2  18       13.98      144.55     85.74 o 
   6   2  18      129.98      197.98     85.17 o 
   7   2  18        3.92       67.90     69.15 o 
  -8   3  18       31.56       91.84     97.78 o 
  -7   3  18       99.38      101.17     75.15 o 
  -6   3  18        0.10       80.68     71.64 o 
  -5   3  18        3.49       72.38     74.35 o 
  -4   3  18        0.83       94.82     71.61 o 
  -3   3  18       24.88       71.28     71.44 o 
  -2   3  18       98.70      105.18     74.47 o 
  -1   3  18      137.63      150.03     90.74 o 
   0   3  18       76.30      115.98     82.32 o 
   1   3  18       45.51      109.13     72.95 o 
   2   3  18      155.01      194.17     92.04 o 
   3   3  18       20.98      148.64     98.22 o 
 -13   1  19       10.49       82.70     69.41 o 
 -12   1  19      105.92      113.21     72.69 o 
 -11   1  19        0.10      100.83     66.45 o 
 -10   1  19        0.22       75.66     58.37 o 
  -9   1  19       58.27       93.28     60.11 o 
  -8   1  19       46.99       81.74     55.29 o 
  -7   1  19      150.66      174.07     66.00 o 
  -6   1  19       40.24       86.59     46.45 o 
  -5   1  19       74.72       85.63     47.34 o 
  -4   1  19      190.83      188.96     56.62 o 
  -3   1  19     1497.78     1358.15    110.63 o 
  -2   1  19       14.94       67.91     42.30 o 
  -1   1  19        3.74       63.27     43.24 o 
   0   1  19       56.77       83.26     45.28 o 
   1   1  19      794.21      574.35    115.16 o 
   2   1  19      130.49      101.86     61.50 o 
   3   1  19      141.37      111.99     74.33 o 
   4   1  19      149.67      153.97     82.52 o 
   5   1  19       19.33      102.62     73.88 o 
   6   1  19        0.36      126.85     73.39 o 
   7   1  19      140.57      131.49     75.13 o 
   8   1  19      207.19      113.67     76.02 o 
 -12   2  19       37.93      139.16     99.87 o 
 -11   2  19       62.95      115.87     89.97 o 
 -10   2  19      137.88      145.68     97.31 o 
  -9   2  19       18.08       96.80     77.76 o 
  -8   2  19       63.17      104.77     74.21 o 
  -7   2  19       95.06      133.38     83.08 o 
  -6   2  19      151.12      181.58     75.24 o 
  -5   2  19      247.92      212.72     75.41 o 
  -4   2  19       17.44      116.35     61.13 o 
  -3   2  19        0.11       77.63     56.67 o 
  -2   2  19       83.47       87.58     61.24 o 
  -1   2  19       53.93       93.25     57.32 o 
   0   2  19      147.84      152.11     76.30 o 
   1   2  19      102.05       64.13     75.78 o 
   2   2  19      623.34      631.60    129.83 o 
   3   2  19      399.54      396.07    119.88 o 
   4   2  19      774.95      728.68    131.45 o 
   5   2  19      536.97      587.06    125.09 o 
   6   2  19      422.90      516.31    121.71 o 
  -7   3  19       37.73      155.93    104.44 o 
  -6   3  19      157.73      124.60     95.76 o 
  -5   3  19      114.30      135.97     80.70 o 
  -4   3  19      132.14      165.12     79.14 o 
  -3   3  19      124.82      146.04     75.42 o 
  -2   3  19      146.05      157.58     82.99 o 
  -1   3  19      233.12      280.60    107.17 o 
   0   3  19      508.21      467.70    119.52 o 
   1   3  19      176.78      221.53     97.92 o 
   2   3  19       75.52       94.70     79.67 o 
 -13   0  20        1.20      133.90    111.42 o 
 -12   0  20       76.68      128.10    117.82 o 
 -11   0  20        2.28       86.22     92.43 o 
 -10   0  20      128.78      274.75    113.20 o 
  -9   0  20      988.28      948.93    163.09 o 
  -8   0  20       19.77      108.92     86.52 o 
  -7   0  20       11.48       61.66     72.59 o 
  -6   0  20        3.74       70.23     69.27 o 
  -5   0  20      136.60      115.83     73.04 o 
  -4   0  20       84.22      171.32     71.56 o 
  -3   0  20     2264.01     2105.13    176.51 o 
  -2   0  20      559.61      400.58     95.13 o 
  -1   0  20       24.25       80.68     68.07 o 
   0   0  20        7.32       72.53     76.88 o 
   1   0  20      349.63      198.20     87.60 o 
   2   0  20     4516.02     4577.50    239.67 o 
   3   0  20       25.59      184.98    142.52 o 
   4   0  20       52.66       83.39    103.58 o 
   5   0  20     1389.53     1126.83    573.99 o 
   6   0  20      953.84      586.30    285.90 o 
   7   0  20      694.70      460.36    134.54 o 
   8   0  20        3.31       45.69    102.24 o 
 -13   1  20       28.67      104.83     81.54 o 
 -12   1  20        9.19      105.45     80.23 o 
 -11   1  20        3.73       61.27     65.57 o 
 -10   1  20       21.15      102.40     69.94 o 
  -9   1  20       73.57       83.18     58.77 o 
  -8   1  20       12.37       72.33     58.09 o 
  -7   1  20       69.35      135.07     61.42 o 
  -6   1  20       29.23       91.43     47.61 o 
  -5   1  20      350.61      274.44     70.89 o 
  -4   1  20       86.68      136.68     57.73 o 
  -3   1  20       51.43      107.58     54.47 o 
  -2   1  20      867.33      736.69     91.07 o 
  -1   1  20      179.39      150.57     64.18 o 
   0   1  20      243.91      207.40     67.27 o 
   1   1  20      235.39      117.02     61.46 o 
   2   1  20       21.41       81.71     75.06 o 
   3   1  20        1.41       36.66     74.59 o 
   4   1  20       69.01      101.80     80.08 o 
   5   1  20       66.86       72.92     77.03 o 
   6   1  20       95.56      114.26     77.63 o 
   7   1  20      402.33      286.63     92.36 o 
 -11   2  20        4.66       92.39     96.59 o 
 -10   2  20        0.63      116.88     97.81 o 
  -9   2  20      120.01      172.02     87.96 o 
  -8   2  20        3.68       53.55     68.61 o 
  -7   2  20       40.17      136.09    101.73 o 
  -6   2  20      100.45       82.40     78.66 o 
  -5   2  20        0.32       82.98     75.43 o 
  -4   2  20        5.28       74.94     57.62 o 
  -3   2  20       16.28      159.12     74.63 o 
  -2   2  20       14.83       38.34     61.51 o 
  -1   2  20        0.23       88.22     63.69 o 
   0   2  20       15.86      105.13     75.88 o 
   1   2  20       43.93       65.64     71.86 o 
   2   2  20       15.02       33.47     85.07 o 
   3   2  20       87.61      144.52    102.08 o 
   4   2  20        3.58       61.69     81.54 o 
   5   2  20       37.62      107.58     99.96 o 
  -5   3  20        3.34      113.66     85.15 o 
  -4   3  20       66.86      162.36     91.35 o 
  -3   3  20       51.24       95.06     77.26 o 
  -2   3  20        0.68      113.04     90.89 o 
  -1   3  20       85.62      124.46     85.25 o 
 -12   1  21        1.21      123.55     88.55 o 
 -11   1  21        0.19       74.09     73.53 o 
 -10   1  21        2.52       93.45     70.34 o 
  -9   1  21      281.42      304.24     94.75 o 
  -8   1  21        2.97      101.18     65.53 o 
  -7   1  21      175.18      197.79     73.97 o 
  -6   1  21        1.40      101.88     53.89 o 
  -5   1  21       15.16       82.37     57.29 o 
  -4   1  21      657.65      590.11     96.82 o 
  -3   1  21        9.56       72.55     51.06 o 
  -2   1  21       12.64       67.59     56.21 o 
  -1   1  21        7.28       55.82     53.19 o 
   0   1  21       30.50      135.03     76.92 o 
   1   1  21      207.28      154.87     67.37 o 
   2   1  21      258.28      177.99     88.36 o 
   3   1  21       91.63       90.02     85.41 o 
   4   1  21       64.88       90.52     85.18 o 
   5   1  21      148.04      112.42     87.37 o 
   6   1  21      263.62      259.69    110.90 o 
 -10   2  21       48.65      122.55     99.64 o 
  -9   2  21       53.71      120.14    107.28 o 
  -8   2  21        0.20       95.20    104.63 o 
  -7   2  21       19.68       35.61     91.89 o 
  -6   2  21        0.23      100.04     79.82 o 
  -5   2  21       22.26      113.06     72.32 o 
  -4   2  21       19.56      124.18     72.30 o 
  -3   2  21       89.63      133.59     72.55 o 
  -2   2  21      280.51      171.58     71.77 o 
  -1   2  21      243.91      213.50     87.02 o 
   0   2  21      276.66      314.20    115.41 o 
   1   2  21      425.92      471.73    159.39 o 
   2   2  21      388.86      491.88    137.72 o 
   3   2  21      289.83      248.29    133.59 o 
   4   2  21      191.80      229.58    117.96 o 
 -12   0  22       38.08       89.02    113.49 o 
 -11   0  22       34.27       64.62     92.35 o 
 -10   0  22       51.78       76.78     95.23 o 
  -9   0  22       96.58      107.01     96.00 o 
  -8   0  22        0.16      101.62     83.20 o 
  -7   0  22      120.60       74.23     99.62 o 
  -6   0  22      103.51      115.77     85.88 o 
  -5   0  22       71.78      106.09     98.49 o 
  -4   0  22      973.61      873.37    155.27 o 
  -3   0  22       18.47      119.15     75.74 o 
  -2   0  22       55.81      156.00     81.87 o 
  -1   0  22      144.18      151.10    107.37 o 
   0   0  22       90.08      160.72    102.21 o 
   1   0  22      931.20      951.95    279.43 o 
   2   0  22      344.58      311.09    141.59 o 
   3   0  22      111.20      136.76    169.07 o 
   4   0  22       95.20       76.72    117.29 o 
   5   0  22      135.37      109.97    124.91 o 
   6   0  22        6.10       76.62    111.68 o 
 -11   1  22       31.69      209.66     93.23 o 
 -10   1  22       15.63       95.89     80.07 o 
  -9   1  22       57.54       77.78     79.97 o 
  -8   1  22      149.35      177.93     76.89 o 
  -7   1  22       56.79      155.48     85.74 o 
  -6   1  22       58.12      117.79     66.28 o 
  -5   1  22       17.69      116.06     59.07 o 
  -4   1  22      349.66      219.56     75.91 o 
  -3   1  22      122.84      113.27     61.52 o 
  -2   1  22       75.76       65.21     63.40 o 
  -1   1  22       50.36       71.31     64.08 o 
   0   1  22       95.57       75.52     66.47 o 
   1   1  22        3.75       94.92     81.54 o 
   2   1  22       17.58      103.40     86.53 o 
   3   1  22      602.06      519.48    136.29 o 
   4   1  22      245.19      119.69    104.63 o 
   5   1  22       66.25      122.18    114.20 o 
  -8   2  22        3.02      149.00    119.62 o 
  -7   2  22       84.05       89.64     86.87 o 
  -6   2  22        5.46      115.94     85.28 o 
  -5   2  22        1.44      104.15     82.03 o 
  -4   2  22        3.04       96.45     79.86 o 
  -3   2  22        2.89       75.56     77.46 o 
  -2   2  22       23.61      141.42     83.90 o 
  -1   2  22       71.78      155.12     84.59 o 
   0   2  22       71.18      109.73    106.17 o 
   1   2  22        8.54       82.20    105.10 o 
   2   2  22        6.52       81.95     95.60 o 
 -10   1  23       51.68      177.02     96.12 o 
  -9   1  23       11.07       93.29     75.77 o 
  -8   1  23        7.19       96.03     82.45 o 
  -7   1  23       19.31      156.32     89.80 o 
  -6   1  23        8.40       84.24     60.95 o 
  -5   1  23       30.61      105.88     59.10 o 
  -4   1  23       32.62      100.61     70.59 o 
  -3   1  23        4.13       69.22     62.06 o 
  -2   1  23        1.37      112.64     75.04 o 
  -1   1  23        6.23       54.61     63.88 o 
   0   1  23       32.26      103.98     77.03 o 
   1   1  23      144.23      169.30     87.12 o 
   2   1  23      137.74       89.55     93.00 o 
   3   1  23      177.63      144.12    100.91 o 
   4   1  23       27.27       49.38    124.14 o 
  -6   2  23       46.61       97.41     93.52 o 
  -5   2  23        4.75      137.36     97.67 o 
  -4   2  23      162.54      217.99    102.75 o 
  -3   2  23      276.67      273.42    109.71 o 
  -2   2  23      133.07      209.51    110.54 o 
  -1   2  23       25.52      177.29    115.47 o 
   0   2  23      124.08      137.47    141.71 o 
 -10   0  24       42.65      109.77    109.66 o 
  -9   0  24        1.94      111.06    106.51 o 
  -8   0  24       59.83      203.62    125.87 o 
  -7   0  24        6.88       52.01    149.70 o 
  -6   0  24      120.14      207.66    137.06 o 
  -5   0  24       97.05      161.95    124.49 o 
  -4   0  24       16.80      138.74    105.56 o 
  -3   0  24      345.93      241.45    113.73 o 
  -2   0  24      228.11      301.10    130.98 o 
  -1   0  24       58.17      148.37    114.04 o 
   0   0  24      168.04      148.97    127.30 o 
   1   0  24       39.74      106.13    116.55 o 
   2   0  24       28.32      153.86    124.82 o 
   3   0  24        0.76      141.60    154.98 o 
  -9   1  24        3.61      133.39     97.66 o 
  -8   1  24        5.37       68.55     79.81 o 
  -7   1  24       23.20       94.18     77.69 o 
  -6   1  24       11.88       88.57     69.85 o 
  -5   1  24        0.01       53.90     60.84 o 
  -4   1  24       74.01      141.91     78.12 o 
  -3   1  24       40.77       78.48     78.24 o 
  -2   1  24        1.64      107.97     84.57 o 
  -1   1  24       25.92      105.20     83.49 o 
   0   1  24       97.29       84.86     92.04 o 
   1   1  24      295.81      214.47     95.77 o 
   2   1  24        4.64       91.23    109.25 o 
  -6   1  25        0.90      173.89     93.39 o 
  -5   1  25       85.76      118.23     78.07 o 
  -4   1  25        8.12       60.51     75.76 o 
  -3   1  25        1.32      118.96     80.10 o 
  -2   1  25       50.27      117.78     92.91 o 
  -1   1  25       31.66       75.91     79.17 o 
   0   1  25      173.24      135.44     98.21 o 
  -5   0  26       19.43       29.69    111.09 o 
  -4   0  26        4.16       99.48    131.34 o 
  -3   0  26        0.49       77.74    113.79 o 
                                                 
